# Supplementary material for: Transversal approach via a bladder neck and prostate combined longitudinal incision versus standard approach of robotic-assisted radical prostatectomy for localized prostate cancer: a retrospective analysis
Source: BMC Cancer. 2024 Mar 6;24:313. doi: 10.1186/s12885-024-12015-0 (PMC10916070; doi:10.1186/s12885-024-12015-0)
Supplement: Supplementary file 1 — Supplementary Material 1. [file 12885_2024_12015_MOESM1_ESM.xlsx]

## Sheet: total
name	age	Kg	Height	BMI	Gleason	PSA	MRI-Rads	EPIC-Total	EPIC-UI	EPIC-Sex	surgery time	bleed	hospital stay	Volume	postoperative catheter removal	EPIC-Total（6w）	EPIC-UI（6w）	EPIC-Sex（6w）	EPIC-Total（3m）	EPIC-UI（3m）	EPIC-Sex（3m）	EPIC-Total（6m）	EPIC-UI（6m）	EPIC-Sex（6m）	EPIC-Total（12m）	EPIC-UI（12m）	EPIC-Sex（12m）	EPIC-Total（18m）	EPIC-UI（18m）	EPIC-Sex（18m）	ui-recover	ui-0pad-time（w）	ui-0-1pad-time（w）	BCR	time to BCR（m）	Early postoperative complications
0	62	80	1.71	27.3588	6	8.59	4	8	1	2	150	100	5	26.5	5	17	6	7	13	4	6	12	4	5	11	4	4	10	4	4	1	2	2	0	0	0
0	73	74	1.68	26.2188	7	7.6	4	6	0	1	160	50	3	26	6	15	3	7	13	1	6	12	1	5	11	1	5	10	1	3	1	2	2	0	0	0
0	73	62	1.68	21.9671	6	6.21	5	8	1	2	150	100	6	24.5	7	21	6	8	22	4	7	19	4	6	18	4	6	14	1	6	1	2	2	0	0	0
0	58	49	1.54	20.6612	6	7.03	4	5	0	4	160	50	6	17.6	6	14	5	9	10	3	8	9	3	7	8	3	7	7	3	7	1	2	2	0	0	0
0	74	74	1.76	23.8895	6	9.79	5	11	3	2	150	50	3	27.2	6	20	12	8	22	12	7	19	12	6	18	12	6	13	8	6	0	96	96	0	0	0
0	66	50	1.62	19.052	6	7.82744	5	13	3	2	135	50	4	23.8	6	25	12	8	22	12	7	19	12	3	18	11	3	18	8	3	0	96	96	0	0	0
0	75	84	1.67	30.1194	7	8.95	4	4	0	1	125	50	3	22.1	5	20	3	7	22	1	6	19	1	5	18	1	5	13	1	5	1	2	2	0	0	0
0	68	58.5	1.6	22.8516	7	5.39	4	8	2	3	160	50	3	20	5	17	10	9	13	8	8	12	8	7	11	8	7	10	8	3	0	96	96	0	0	0
0	74	69	1.67	24.7409	7	7.89089	4	4	2	3	115	50	3	19.4	5	21	10	9	22	8	8	19	8	7	18	8	7	14	8	7	0	96	96	0	0	0
0	68	70	1.75	22.8571	6	8.3	4	7	0	1	145	50	3	14	5	20	3	7	22	1	7	19	1	6	18	1	4	14	1	4	1	2	2	0	0	0
0	54	72	1.74	23.7812	6	10.78	5	4	1	2	150	50	3	9.3	5	19	6	8	15	4	7	14	4	6	14	4	6	13	4	6	1	2	2	0	0	0
0	71	66	1.65	24.2424	6	5.94	4	6	1	5	150	200	3	26.5	5	15	6	11	11	4	10	10	4	3	10	4	3	9	4	3	1	2	2	0	0	0
0	70	80	1.74	26.4236	7	7.81	4	7	2	3	150	100	5	24.7	5	16	10	9	12	8	8	11	8	7	11	8	7	10	8	3	0	96	96	0	0	0
0	54	64	1.69	22.4082	7	14.18	4	4	1	2	150	200	6	16.6	5	13	6	5	9	4	4	8	4	3	8	4	3	7	1	3	1	2	2	0	0	0
0	62	82	1.78	25.8806	6	7.41	4	8	2	3	150	50	3	29.6	5	17	10	9	13	8	8	12	8	7	12	8	7	11	8	7	0	96	96	1	24	0
0	74	75	1.68	26.5731	6	10.9463	5	6	1	2	110	50	7	29.2	7	19	6	8	15	4	8	14	4	7	14	4	4	13	4	4	1	2	2	1	12	1
0	68	61	1.58	24.4352	7	5.32694	4	7	1	2	115	50	3	26.8	5	16	6	8	13	4	8	12	4	7	12	4	7	11	4	7	1	2	2	0	0	0
0	75	54	1.64	20.0773	7	5.25	3	8	1	2	150	200	3	26	5	17	6	8	13	4	8	12	4	3	12	4	3	11	4	3	1	2	2	0	0	0
0	68	55	1.63	20.7008	7	7.70994	4	6	1	5	95	150	3	23	5	19	6	11	15	4	10	14	4	9	14	4	4	13	4	4	1	2	2	0	0	0
0	63	68	1.75	22.2041	7	4.5	4	4	0	5	160	50	7	19.4	7	19	3	11	15	1	10	14	1	9	14	1	4	13	1	4	1	3	3	0	0	0
0	58	68	1.6	26.5625	7	6.65	4	4	1	2	150	200	5	19.2	7	13	6	8	9	4	7	8	4	6	8	4	6	7	4	6	1	3	3	0	0	0
0	61	74	1.66	26.8544	6	6.27	4	6	2	3	150	200	7	13.7	5	19	10	9	15	3	8	14	3	7	14	3	7	13	1	3	1	3	3	0	0	0
0	72	71	1.76	22.921	6	17.58	4	12	3	4	175	50	6	26.7	5	21	8	10	22	8	9	19	8	3	18	8	3	16	8	3	0	96	96	0	0	0
0	71	47	1.71	16.0733	7	11.53	5	4	1	2	170	50	3	24.2	5	19	6	8	15	4	7	14	4	6	14	2	6	14	2	6	1	3	3	0	0	0
0	68	58.9	1.73	19.6799	7	9.77	4	19	1	5	160	200	3	22.1	5	18	6	11	14	4	10	13	4	9	13	2	9	13	1	9	1	3	3	0	0	0
0	69	56	1.7	19.3772	6	11.24	5	4	1	4	170	50	3	17	5	17	6	10	13	4	9	12	4	8	12	2	4	12	2	4	1	3	2	0	0	0
0	57	69	1.68	24.4473	7	15.66	4	6	2	3	150	100	3	11	7	17	10	5	13	8	4	12	8	3	12	8	3	12	8	3	0	96	96	0	0	0
0	75	57	1.68	20.1956	6	13.114	4	12	3	2	135	30	4	29.2	5	21	12	8	13	12	7	12	12	6	12	11	6	12	8	6	0	96	96	1	24	1
0	53	58	1.61	22.3757	6	14.16	4	11	1	5	170	50	6	28.9	5	20	6	11	22	4	10	19	4	9	18	4	9	15	1	9	1	3	3	0	0	0
0	67	76	1.64	28.257	6	8.42	5	4	0	5	160	50	5	28.2	6	22	3	11	22	1	10	19	1	9	18	1	9	17	1	9	1	3	3	1	4	0
0	66	67.5	1.62	25.7202	6	18.77	4	4	2	3	155	200	5	28	7	17	10	9	13	8	8	12	8	3	12	7	3	12	5	3	1	3	3	1	12	1
0	75	50	1.6	19.5312	6	7.86	4	19	3	4	150	10	3	26.8	5	22	8	10	22	3	9	19	3	8	18	3	8	17	3	3	1	3	3	0	0	0
0	74	52	1.54	21.9261	6	17.5	4	6	2	3	150	50	6	26.3	6	17	10	9	13	8	8	12	8	7	12	7	7	12	5	3	1	3	3	0	0	0
0	65	62	1.68	21.9671	6	6.62	4	6	0	5	150	50	6	25.2	5	15	3	11	11	1	10	10	1	9	10	1	9	10	1	9	1	3	3	0	0	0
0	72	72	1.65	26.4463	6	8.85	4	5	1	2	140	200	9	19.8	5	14	6	8	10	4	7	9	4	6	9	4	6	9	4	6	1	3	2	0	0	0
0	73	91	1.77	29.0466	6	2.86999	4	8	3	4	100	80	3	19.4	5	17	12	10	13	12	9	12	12	8	12	11	8	12	11	11	0	96	96	0	0	0
0	72	70	1.6	27.3437	6	5.65789	4	19	3	3	120	80	3	15.5	5	24	12	9	22	12	8	19	12	7	18	11	7	19	8	3	0	96	96	0	0	0
0	72	69	1.65	25.3444	7	9.01	5	4	0	4	165	50	3	10.4	5	13	3	10	9	1	9	8	1	8	8	1	8	8	1	8	1	3	3	0	0	0
0	73	87	1.66	31.5721	6	10.52	5	6	0	5	140	50	3	26.7	5	15	3	11	11	1	10	10	1	3	10	1	3	10	1	3	1	3	3	0	0	0
0	61	65.5	1.7	22.6644	6	9.89	4	19	1	2	160	50	6	22.2	7	18	6	8	14	4	7	13	4	6	13	4	6	13	4	3	1	3	3	0	0	0
0	70	69	1.68	24.4473	6	7.64	4	6	0	4	140	50	4	16.3	5	15	5	10	11	3	9	10	3	8	10	3	8	10	3	3	1	3	3	0	0	0
0	65	57	1.6	22.2656	6	5.1693	4	4	0	1	85	50	5	9.1	5	12	5	7	9	3	6	8	3	3	8	3	3	8	3	3	1	3	3	0	0	0
0	72	58	1.7	20.0692	7	6.86484	3	4	2	3	95	105	5	28.6	5	12	10	9	8	8	8	7	7	7	7	7	7	5	5	3	1	3	3	1	8	0
0	72	56	1.62	21.3382	6	6.06	5	7	0	4	170	50	5	27.4	5	16	3	10	12	1	9	11	1	8	11	1	4	9	1	4	1	3	3	0	0	0
0	64	63	1.7	21.7993	6	8.11	4	7	2	3	175	50	4	26.5	5	17	10	9	13	8	8	12	7	7	12	4	4	10	4	3	1	4	4	0	0	0
0	64	70	1.65	25.7117	6	6.2	4	5	1	2	150	50	3	24.8	5	17	6	8	13	4	7	12	4	3	12	4	3	10	4	3	1	4	4	0	0	0
0	75	75	1.65	27.5482	6	12.21	4	19	1	2	120	50	3	24.7	5	18	6	8	14	4	7	13	4	6	13	4	4	11	4	4	1	4	2	0	0	0
0	53	77	1.65	28.2828	6	6.52496	3	8	1	4	120	80	5	23.5	7	17	6	10	13	4	9	12	4	3	12	4	3	10	4	3	1	4	4	0	0	0
0	64	77	1.69	26.9598	7	9.67218	4	7	2	3	150	55	3	21.8	5	19	10	5	15	8	4	14	7	3	14	2	3	12	1	3	1	4	4	1	28	0
0	74	72	1.75	23.5102	6	6.87503	4	5	1	4	80	105	3	19	5	14	6	10	10	3	9	9	3	8	9	3	8	7	3	3	1	4	4	0	0	0
0	60	66	1.69	23.1084	6	6.8338	5	8	1	2	115	50	5	18.1	6	23	6	8	19	3	7	18	3	3	18	3	3	16	3	3	1	4	4	0	0	0
0	66	60	1.6	23.4375	6	19.77	4	5	1	2	170	50	3	12.6	5	14	6	5	10	3	4	9	3	3	9	3	3	7	3	3	1	4	4	0	0	0
0	53	73	1.71	24.9649	6	6.32	4	7	3	4	160	50	3	28.2	6	23	12	10	19	12	9	18	12	3	18	6	3	16	6	3	1	4	4	1	32	0
0	62	73	1.7	25.2595	7	7.33	3	6	1	5	170	50	3	25.5	6	15	6	11	11	4	10	10	4	3	10	4	3	8	4	3	1	4	4	0	0	0
0	73	56	1.7	19.3772	6	8.22883	4	6	2	3	115	50	3	25.2	5	15	10	9	11	8	8	10	7	7	10	5	7	8	1	3	1	4	4	0	0	0
0	69	68	1.79	21.2228	6	7.34	4	19	2	3	165	50	3	24.2	6	18	10	9	14	8	8	13	5	7	13	5	7	11	5	3	1	4	4	0	0	0
0	64	55	1.74	18.1662	7	16.61	4	7	1	5	130	100	3	22.1	5	16	6	11	12	4	10	11	4	9	11	4	9	9	4	9	1	4	4	0	0	0
0	73	56	1.65	20.5693	6	7.54	4	8	1	2	150	50	4	20.3	6	17	6	8	13	4	7	12	4	3	12	4	3	10	4	3	1	4	4	0	0	0
0	64	59	1.72	19.9432	6	12.2487	4	4	0	4	90	50	5	18.3	6	24	5	10	13	3	9	12	3	8	12	3	4	10	1	4	1	4	4	0	0	0
0	55	55	1.75	17.9592	6	5.32	5	7	2	3	175	50	3	18	5	16	10	9	12	8	8	11	7	7	11	4	4	9	4	4	1	4	4	0	0	0
0	57	52	1.72	17.5771	6	9.76	4	11	3	2	150	150	3	16.3	5	20	8	8	16	3	7	15	3	6	15	3	6	13	3	6	1	4	4	0	0	0
0	66	69	1.68	24.4473	6	7.9464	4	4	0	1	110	50	3	10.5	5	12	5	7	8	3	6	7	3	3	7	3	3	7	1	3	1	4	4	0	0	0
0	65	75	1.67	26.8923	6	5.24027	4	9	1	2	115	20	3	29.4	5	18	6	8	14	4	7	13	4	6	13	4	6	13	4	3	1	4	4	0	0	0
0	66	71	1.72	23.9995	7	4.36	4	7	0	4	115	50	6	27.6	5	16	5	10	12	3	9	11	3	8	11	3	8	11	3	3	1	4	4	0	0	0
0	74	69	1.7	23.8754	6	4.33	4	5	1	2	150	50	7	27	7	24	6	8	20	4	7	19	4	6	19	4	4	16	4	4	1	4	4	0	0	0
0	65	74	1.76	23.8895	7	7	4	5	0	4	150	50	3	24.5	5	26	5	10	22	3	9	21	3	8	21	3	8	18	3	8	1	4	4	0	0	0
0	57	65	1.65	23.8751	6	4.53	4	19	3	2	155	200	3	23.9	5	22	12	8	13	12	7	11	12	3	11	11	3	8	8	3	0	96	96	0	0	0
0	62	73	1.73	24.3911	7	9.20829	4	8	1	2	90	110	3	23.7	5	17	6	8	13	4	7	11	4	6	11	4	6	8	4	6	1	5	4	0	0	0
0	73	69	1.62	26.2917	6	13.31	4	8	0	4	115	200	9	23.5	5	17	5	10	13	3	9	11	3	8	11	3	8	8	3	8	1	5	5	0	0	0
0	72	48	1.59	18.9866	7	13.56	4	7	1	2	120	50	3	23.4	5	16	6	8	12	4	7	10	4	6	10	4	6	7	4	6	1	5	5	0	0	0
0	74	68	1.68	24.093	6	6.61699	4	19	4	5	105	50	3	23.3	6	18	9	11	14	8	10	12	8	9	12	8	9	9	8	9	0	96	96	0	0	0
0	64	63	1.68	22.3214	6	16.12	4	19	2	3	130	50	3	21.4	5	18	10	9	14	8	8	12	8	7	12	8	7	9	8	7	0	96	96	0	0	0
0	70	68.5	1.67	24.5617	7	6.62	4	4	1	4	150	400	5	20.2	5	27	6	10	13	4	9	11	4	8	11	4	8	8	4	8	1	5	5	0	0	0
0	62	64	1.62	24.3865	6	7.07	5	8	1	2	150	50	3	17.7	5	17	6	8	13	4	7	11	4	6	11	4	6	8	4	6	1	5	5	0	0	0
0	64	67	1.65	24.6097	6	8.75163	3	8	4	5	95	100	3	15.9	5	17	9	11	13	8	10	11	8	9	11	8	9	8	8	9	0	96	96	0	0	0
0	70	56	1.55	23.3091	6	6.75354	4	19	1	2	175	50	4	28.5	6	19	6	8	15	4	7	13	4	6	13	4	6	10	4	6	1	5	5	1	16	0
0	69	71	1.69	24.8591	6	7.37453	5	6	1	2	125	20	3	28.5	5	15	6	8	11	4	7	9	4	3	9	4	3	9	4	3	1	5	4	0	0	0
0	72	88	1.65	32.3232	6	6.61	4	6	2	3	170	200	3	28.4	5	15	10	5	11	3	4	9	3	3	9	3	3	9	3	3	1	5	5	0	0	0
0	64	77	1.68	27.2817	7	12.78	4	5	0	5	140	50	3	28.3	5	19	5	11	15	3	10	13	3	9	13	3	4	13	3	4	1	5	5	0	0	0
0	73	65	1.65	23.8751	7	9.87	3	7	1	2	160	200	6	27.7	5	16	6	8	12	4	7	10	4	6	10	2	6	10	1	6	1	5	5	0	0	0
0	71	65	1.61	25.0762	7	11.4873	4	5	0	4	95	50	6	27	6	14	5	10	10	3	9	8	3	3	8	3	3	7	3	3	1	5	5	0	0	0
0	70	60	1.55	24.974	7	11.37	4	19	1	2	170	50	3	24.7	6	18	6	8	14	4	7	12	4	6	12	4	4	11	4	3	1	5	4	0	0	0
0	68	76	1.76	24.5351	7	10.37	5	6	1	2	170	50	3	24.3	5	15	6	8	11	4	7	9	4	6	9	4	6	8	4	3	1	5	5	0	0	0
0	55	72	1.73	24.0569	6	14.36	4	19	1	2	100	50	3	23.1	5	18	6	8	14	4	7	12	4	6	12	4	4	11	4	4	1	5	5	0	0	0
0	64	72	1.8	22.2222	7	9.93	5	8	2	3	170	100	3	22.9	6	17	10	9	13	8	8	11	8	7	11	8	7	10	5	3	1	5	5	1	36	0
0	73	70	1.62	26.6728	6	11.3747	4	19	3	2	105	120	4	21.9	6	24	12	8	20	12	7	20	12	3	16	11	3	15	5	3	1	5	5	0	0	0
0	61	86	1.74	28.4053	7	6.61	4	6	1	5	150	150	4	20.7	6	15	6	11	11	4	10	9	4	9	7	4	9	6	4	9	1	5	5	0	0	0
0	66	82	1.7	28.3737	7	7.42	4	11	2	3	120	50	3	20	5	20	10	9	16	8	8	14	7	7	12	7	7	11	4	3	1	5	4	0	0	0
0	60	76	1.78	23.9869	6	8.31	3	4	2	3	150	50	3	19.5	6	11	10	9	7	8	8	5	4	7	3	4	7	2	4	3	1	5	5	0	0	0
0	71	55	1.73	18.3768	7	18.95	4	6	1	2	135	100	7	17.7	5	15	6	8	11	4	7	9	4	6	7	4	6	6	4	6	1	5	5	0	0	0
0	72	77	1.65	28.2828	7	9.88	5	10	2	3	150	50	4	16.6	6	19	10	9	15	8	8	13	5	7	11	5	4	10	5	4	1	5	5	0	0	0
0	72	80	1.73	26.7299	7	5.21	5	8	1	5	145	100	5	15.9	6	20	6	11	16	3	10	14	3	9	12	3	4	11	3	4	1	5	5	0	0	0
0	68	68	1.76	21.9525	7	5.75	4	6	0	4	140	50	3	29.2	5	21	5	10	17	3	9	15	3	8	13	3	4	12	3	3	1	5	5	1	28	0
0	73	62.5	1.63	23.5237	6	12.7715	3	7	1	5	95	50	4	28.8	6	19	6	11	15	4	10	13	4	3	11	4	3	10	4	3	1	5	5	0	0	0
0	71	49.5	1.6	19.3359	6	4.92066	4	8	0	4	90	90	4	28.1	5	17	5	10	13	3	9	11	3	8	9	3	8	8	3	3	1	5	4	1	32	0
0	66	61	1.68	21.6128	6	7.24	4	6	0	1	120	50	5	27.9	6	15	5	7	11	3	6	9	3	5	7	3	4	6	3	4	1	5	5	0	0	0
0	64	72	1.7	24.9135	6	11.17	5	19	1	2	160	200	3	26.9	5	18	6	8	14	4	7	12	4	6	10	4	4	9	1	4	1	5	5	0	0	0
0	73	82.5	1.75	26.9388	6	9.54922	4	7	3	4	120	50	8	26.1	7	17	12	5	13	12	4	11	12	3	9	11	3	8	5	3	1	5	5	0	0	0
0	69	50	1.62	19.052	6	7.59	5	6	2	3	150	200	3	25.4	6	15	10	9	11	8	8	9	7	3	7	7	3	6	5	3	1	5	5	0	0	0
0	60	71	1.68	25.1559	7	8.92182	4	6	1	5	90	100	3	23	5	21	6	11	17	4	10	15	4	9	13	4	9	12	4	9	1	5	5	0	0	0
0	67	70	1.72	23.6614	6	14.3	4	10	2	3	170	100	4	21.5	6	19	10	9	15	5	8	13	5	7	11	5	7	10	1	7	1	5	5	0	0	0
0	70	71	1.7	24.5675	6	18.09	5	11	1	2	120	100	3	19.9	5	20	6	8	16	4	7	14	4	6	12	4	6	11	4	6	1	5	5	0	0	0
0	64	69	1.67	24.7409	6	16.07	5	8	0	4	120	100	3	19.6	5	17	3	10	13	1	9	11	1	8	9	1	8	8	1	8	1	5	5	1	20	0
0	68	75	1.75	24.4898	6	7.32	4	6	0	1	150	50	3	18.8	5	15	3	7	11	1	6	9	1	5	7	1	5	6	1	5	1	5	5	0	0	0
0	59	65	1.66	23.5883	7	7.22313	4	8	0	1	75	105	5	11.1	5	17	3	7	13	1	6	11	1	5	9	1	5	8	1	5	1	5	5	0	0	0
0	59	43	1.55	17.898	7	10.52	4	7	2	3	145	50	3	9.3	5	16	10	9	12	3	8	10	3	7	8	3	4	7	3	4	1	5	5	0	0	0
0	64	52	1.62	19.8141	6	13.24	4	8	2	3	170	100	4	8.9	7	17	10	9	13	3	8	11	3	7	9	3	4	8	3	4	1	5	5	0	0	0
0	67	74.5	1.71	25.4779	6	9.72	4	11	1	2	160	50	3	29.7	5	20	6	8	16	4	7	14	4	6	12	2	6	11	2	3	1	5	5	1	8	0
0	66	67	1.71	22.913	6	9.35	4	8	1	5	150	150	3	29.2	6	17	6	11	13	4	10	11	4	9	9	2	9	8	2	9	1	5	5	1	36	0
0	73	71.5	1.69	25.0341	7	9.35	4	7	2	1	150	50	3	29.2	5	16	10	7	12	5	6	10	5	5	8	2	4	7	1	4	1	5	5	0	0	0
0	61	65	1.68	23.03	7	5.51	3	12	3	2	150	50	7	29.2	5	21	12	8	17	12	7	15	12	6	13	9	4	12	6	4	1	5	5	0	0	0
0	57	63	1.66	22.8625	6	8.14	4	7	0	1	155	50	3	28	5	16	3	7	12	1	6	10	1	5	8	1	5	7	1	5	1	5	5	1	32	0
0	61	69	1.68	24.4473	6	7.93954	4	6	0	1	85	50	4	27.1	6	24	3	7	20	1	6	20	1	3	16	1	3	15	1	3	1	5	5	0	0	0
0	69	65	1.7	22.4913	7	10.1653	4	7	1	2	105	50	3	26.7	5	26	6	8	22	4	7	21	4	6	18	4	6	17	4	3	1	5	5	0	0	0
0	63	57	1.68	20.1956	6	5	4	5	2	3	115	50	8	26.6	7	17	9	9	13	5	8	11	4	7	9	4	7	8	4	3	1	5	5	0	0	0
0	70	91	1.77	29.0466	7	7.05	4	6	1	2	150	150	7	26.3	5	21	6	8	17	4	7	15	4	3	13	4	3	12	1	3	1	5	5	0	0	0
0	62	74	1.78	23.3556	6	12.1105	4	12	3	3	115	50	4	26.2	6	21	8	9	17	3	8	15	3	7	13	3	7	12	3	7	1	5	5	0	0	0
0	57	68	1.7	23.5294	7	13.71	4	4	0	4	175	50	3	25.4	5	13	3	10	9	1	9	7	1	8	5	1	8	4	1	8	1	5	5	0	0	0
0	65	79	1.75	25.7959	6	19.1	4	19	1	4	150	50	3	24.8	5	18	6	10	14	4	9	12	4	8	10	4	8	9	4	8	1	11	6	0	0	0
0	67	70	1.75	22.8571	6	11.71	4	7	1	5	165	50	4	24.2	6	20	6	11	16	4	10	14	4	9	12	4	9	11	4	9	1	11	6	0	0	0
0	68	75	1.67	26.8923	6	14.717	5	7	0	4	165	100	4	24	6	16	3	10	12	1	9	10	1	8	8	1	8	7	1	8	1	11	6	0	0	0
0	70	52	1.6	20.3125	7	9.31758	4	4	0	1	100	50	3	23.3	5	27	3	7	23	1	4	22	1	3	19	1	3	18	1	3	1	11	6	0	0	0
0	68	56	1.7	19.3772	6	13.5479	5	4	1	2	100	50	5	23.3	5	19	6	8	15	4	4	13	4	3	11	2	3	10	1	3	1	11	6	0	0	0
0	74	82	1.69	28.7105	6	6.37347	3	10	0	5	105	80	3	23.3	5	19	3	11	15	1	10	13	1	9	11	1	4	10	1	4	1	11	6	0	0	0
0	64	68.5	1.6	26.7578	6	13.0402	4	7	1	4	110	50	3	22.7	5	16	6	10	12	4	9	10	4	8	8	4	4	7	4	4	1	11	6	0	0	0
0	68	71.5	1.7	24.7405	7	9.77	4	19	3	2	150	100	3	22.6	5	22	8	8	18	3	7	16	3	6	14	3	6	13	3	6	1	11	11	0	0	0
0	70	61	1.72	20.6193	6	12.91	5	8	1	2	155	100	4	22.4	6	21	6	8	17	4	7	15	4	3	13	2	3	12	1	3	1	11	11	0	0	0
0	71	68	1.63	25.5937	6	6.22	4	9	2	3	170	200	5	21.9	5	18	9	9	14	5	8	12	5	7	10	5	7	9	5	7	1	11	11	0	0	0
0	73	69	1.66	25.0399	7	10.98	4	12	1	2	90	50	3	21.5	5	21	6	8	17	3	7	15	3	6	13	3	6	12	3	6	1	12	6	0	0	0
0	67	56	1.78	17.6745	7	7.06	3	8	1	5	150	50	3	21	5	17	6	11	13	4	10	11	4	9	9	4	9	8	4	9	1	12	6	0	0	0
0	68	69.5	1.72	23.4924	7	6.98	4	7	2	3	170	50	3	21	5	16	9	9	12	5	8	10	5	3	8	5	3	7	5	3	1	12	6	0	0	0
0	68	79	1.63	29.7339	7	7.84	5	10	2	3	160	50	6	20.9	6	19	9	9	15	5	8	13	5	3	11	2	3	10	2	3	1	12	12	0	0	0
0	72	66	1.69	23.1084	7	4.6	3	6	1	5	120	400	6	20.9	5	24	6	11	20	4	10	18	4	9	18	4	9	17	4	9	1	12	12	1	16	0
0	73	84	1.76	27.1178	6	13.838	4	6	1	5	110	150	3	19	5	15	6	11	11	4	10	9	4	9	9	4	9	8	4	9	1	15	7	0	0	0
0	67	60	1.66	21.7738	6	15.36	4	8	1	2	130	100	6	18.7	6	17	6	8	13	3	7	11	3	6	11	3	6	10	3	6	1	15	7	0	0	0
0	65	64	1.68	22.6757	6	12.5544	4	8	0	1	95	50	5	17.5	6	22	3	7	18	1	6	16	1	5	16	1	5	15	1	5	1	15	7	0	0	0
0	73	69	1.68	24.4473	6	4.77	3	6	2	3	155	200	7	16.9	5	25	9	9	21	5	8	19	4	7	19	4	7	18	4	7	1	15	15	0	0	0
0	70	80	1.71	27.3588	7	13.6438	4	5	0	1	175	80	3	16.3	5	14	3	7	10	1	6	8	1	5	8	1	5	7	1	5	1	19	9	0	0	0
0	65	72	1.64	26.7698	6	10.69	4	4	0	4	170	100	3	16.1	5	21	3	10	17	1	9	15	1	8	15	1	8	14	1	8	1	19	9	0	0	0
0	72	74.5	1.71	25.4779	6	8.78	4	10	0	4	160	50	3	14.8	5	19	3	10	15	1	9	13	1	8	13	1	8	12	1	8	1	19	19	0	0	0
0	71	60	1.74	19.8177	6	15.22	4	6	1	2	140	100	3	14.4	5	15	6	8	11	4	7	9	4	6	9	2	6	8	2	6	1	22	11	0	0	0
0	63	60	1.6	23.4375	6	11.4225	4	7	1	5	100	50	3	13.4	5	16	6	11	12	4	10	10	4	9	10	4	9	9	4	9	1	23	11	0	0	0
0	63	55	1.65	20.202	7	7.59334	4	8	0	1	105	120	3	32.7	5	17	3	7	13	1	6	11	1	3	11	1	3	9	1	3	1	23	23	0	0	0
0	67	59	1.67	25.1553	6	14.0199	4	6	1	2	90	200	3	26.4	5	23	6	8	19	4	8	17	4	7	17	4	7	15	4	3	1	24	24	0	0	0
0	73	67	1.73	22.3863	6	9.21502	5	7	3	2	90	150	3	26	5	24	6	8	20	4	8	18	4	7	18	2	7	16	2	3	1	24	24	0	0	0
0	65	72	1.7	24.9135	6	6.92243	4	6	1	2	110	50	4	25.6	6	25	6	8	21	4	8	19	4	7	19	4	7	17	1	3	1	48	24	0	0	0
0	63	65.5	1.7	22.6644	6	10.6599	3	7	0	4	105	50	3	25	5	23	3	10	19	1	10	19	1	3	17	1	3	15	1	3	1	56	24	0	0	0
0	70	78	1.74	25.763	6	7.43292	4	6	1	4	95	50	3	23.9	5	15	6	10	11	4	10	9	4	9	9	4	9	7	1	9	1	77	24	0	0	0
0	65	56	1.6	21.875	6	7.5931	4	5	1	4	105	50	3	21.5	5	23	6	10	19	3	10	17	3	9	17	3	9	15	3	9	1	78	36	0	0	0
0	66	60	1.73	20.0474	7	9.69483	4	4	1	2	110	50	7	21.5	7	13	6	8	9	4	7	7	4	3	7	2	3	5	2	3	1	80	39	0	0	0
0	74	70	1.65	25.7117	6	9.74893	4	8	2	4	90	20	3	14.7	5	24	6	10	20	3	9	19	5	8	18	5	8	16	5	8	1	82	49	0	0	0
1	68	60	1.74	19.8177	6	9.1	4	9	1	1	135	230	3	24.96	5	17	4	7	14	3	5	14	3	5	9	3	5	4	0	5	1	1	1	1	52	1
1	72	71.5	1.7	24.7405	6	6.3	4	11	2	1	110	150	3	15.08	5	20	2	6	9	2	4	9	2	4	9	2	4	4	2	4	1	1	1	0	0	0
1	71	68	1.76	21.9525	6	7.7	5	9	1	2	110	50	3	19.656	5	17	8	7	14	8	5	14	8	5	14	8	5	4	8	11	0	96	96	0	0	0
1	59	77	1.68	27.2817	6	7.2	4	6	2	5	120	40	8	21.5488	7	14	4	8	11	3	6	11	3	6	11	3	3	4	3	3	1	1	1	0	0	0
1	73	71	1.72	23.9995	6	3.7	5	11	1	5	130	100	3	30.303	5	19	4	9	16	3	7	16	3	4	9	3	4	4	3	4	1	1	1	0	0	0
1	63	62	1.68	21.9671	6	11.3	5	9	1	3	190	10	4	17.6904	6	17	4	9	14	3	3	14	3	3	14	3	3	4	0	3	1	1	1	0	0	0
1	67	82	1.78	25.8806	6	9.5	4	5	2	4	195	60	3	21.0392	5	13	4	6	10	3	4	10	3	4	10	3	4	10	2	4	1	1	1	0	0	0
1	74	79	1.63	29.7339	6	6.4	5	9	2	3	190	30	4	10.1941	6	17	2	8	14	2	6	14	2	6	14	1	3	9	1	3	1	1	1	0	0	0
1	75	58	1.61	22.3757	6	10.8	4	5	2	5	115	70	3	21.267	5	13	4	8	10	3	6	10	3	6	10	3	3	10	3	3	1	1	1	0	0	0
1	64	58.9	1.73	19.6799	6	9.8	4	8	0	2	195	50	3	24.3277	5	16	4	6	13	3	4	13	3	4	13	3	4	9	3	4	1	1	1	0	0	0
1	62	56	1.7	19.3772	6	8	5	5	1	4	110	150	3	30.303	6	13	4	10	10	3	8	10	3	4	10	1	4	10	2	4	1	1	1	0	0	0
1	68	71	1.7	24.5675	6	7.7	4	7	1	3	105	150	3	22.1	5	19	11	7	16	11	5	16	8	5	9	1	5	9	1	1	1	1	1	0	0	0
1	60	52	1.72	17.5771	6	8.1	4	8	2	4	160	30	4	22.4874	6	16	4	8	13	3	6	13	3	6	4	3	3	2	3	3	1	1	1	1	24	0
1	63	50	1.62	19.052	6	6.7	5	9	1	5	95	50	5	26.5426	7	17	2	7	14	2	5	14	2	5	4	2	5	2	2	4	1	1	1	0	0	0
1	66	64	1.62	24.3865	6	5.2	4	9	2	2	135	50	3	16.9541	5	17	4	8	14	3	6	14	3	6	4	3	3	2	2	3	1	1	1	1	44	0
1	57	75	1.75	24.4898	6	10.6	5	7	4	4	125	70	7	30.576	7	15	10	10	9	10	3	9	3	3	4	1	3	2	1	3	1	1	1	1	52	0
1	74	62	1.68	21.9671	7	6.7	4	8	1	1	195	60	3	38.532	5	16	4	7	13	3	5	13	3	5	4	3	5	2	3	4	1	1	1	0	0	0
1	62	67	1.71	22.913	6	9.9	5	9	2	3	190	50	4	30.0612	6	17	4	6	14	3	4	14	3	4	4	3	4	2	0	4	1	1	1	0	0	0
1	75	73	1.71	24.9649	6	9.3	4	7	1	4	120	200	5	24.1558	6	19	4	7	16	3	5	16	3	5	9	3	5	9	3	4	1	1	1	0	0	0
1	70	72	1.73	24.0569	6	7.5	4	9	2	3	100	80	3	34.2108	5	17	3	8	14	2	6	14	2	6	14	2	3	9	2	3	1	1	1	0	0	0
1	64	57.5	1.66	20.8666	6	8.9	4	5	1	2	110	50	4	22.4874	6	13	4	7	10	3	5	10	3	5	10	3	5	10	3	4	1	1	1	0	0	0
1	70	81	1.77	25.8546	7	7.2	4	7	2	2	135	90	3	16.7076	5	15	5	8	12	4	6	12	3	6	12	3	3	2	3	3	1	2	1	0	0	0
1	71	69	1.72	23.3234	6	7.6	4	11	3	4	125	50	5	18.252	5	21	4	9	18	3	7	18	3	4	9	1	4	2	0	4	1	2	1	0	0	0
1	61	65	1.7	22.4913	6	12	5	4	1	3	185	250	3	30.1101	5	12	3	6	9	2	3	9	2	3	9	2	3	2	2	3	1	2	1	0	0	0
1	64	57	1.68	20.1956	6	10.8	4	11	1	4	115	150	3	19.3024	5	20	4	7	17	3	5	14	3	5	14	3	5	2	3	4	1	2	1	0	0	0
1	67	78	1.8	24.0741	7	8.3	5	9	1	2	120	80	3	24.96	5	17	4	7	14	3	5	14	3	5	14	0	5	2	0	4	1	2	1	0	0	0
1	56	77	1.7	26.6436	6	9.4	4	7	2	2	195	90	4	15.08	5	15	10	8	12	10	6	12	3	6	12	3	3	2	3	3	1	2	1	0	0	0
1	70	74	1.69	25.9095	7	10.4	4	11	2	4	130	50	6	19.656	6	19	3	10	16	2	8	16	2	4	9	2	4	2	2	4	1	2	1	1	8	0
1	74	58	1.7	20.0692	6	10.8	4	9	1	5	110	240	4	17.6904	6	17	2	6	9	2	3	9	2	3	9	2	3	2	0	3	1	2	1	0	0	0
1	64	60	1.69	21.0077	6	11.9	5	4	2	3	115	220	3	21.0392	5	12	2	8	9	2	6	9	2	6	9	2	3	2	2	3	1	2	1	0	0	0
1	72	66.5	1.63	25.0292	7	10.4	4	4	2	4	195	50	3	10.1941	5	12	5	8	9	4	6	9	3	6	9	1	3	2	0	3	1	2	1	0	0	0
1	75	88	1.65	32.3232	6	8.1	4	9	3	5	135	50	5	11.267	6	17	3	9	14	2	7	14	2	4	14	2	4	2	2	4	1	2	1	0	0	0
1	53	65	1.61	25.0762	6	9.8	4	7	2	2	120	50	3	23.4437	5	15	4	8	12	3	3	12	3	3	12	0	3	2	0	3	1	2	1	0	0	0
1	67	70	1.74	23.1206	6	9	4	9	0	4	125	70	3	16.9042	5	17	4	6	14	3	4	14	3	4	14	1	4	2	1	4	1	2	1	0	0	0
1	72	70	1.75	22.8571	6	11.6	4	6	1	3	115	80	3	33.9201	5	14	3	7	11	2	5	11	2	5	11	2	5	2	2	4	1	2	1	0	0	0
1	75	73.5	1.75	24	6	7.9	4	9	3	2	115	80	3	26.6074	5	17	4	9	14	3	7	14	3	4	14	3	4	2	3	4	1	2	1	0	0	0
1	67	75.5	1.67	27.0716	6	6.2	4	11	1	1	130	20	3	24.96	5	24	4	10	21	3	8	21	3	4	9	3	4	9	3	4	1	2	1	0	0	0
1	71	70	1.7	24.2215	6	12.3	5	5	0	2	195	50	7	15.08	7	13	5	6	10	4	4	10	3	4	10	0	4	10	0	4	1	2	1	1	32	0
1	57	69	1.6	26.9531	6	11.8	5	7	0	4	190	50	3	19.656	5	15	3	6	12	2	4	12	2	4	12	2	4	9	0	4	1	2	1	0	0	0
1	67	65	1.75	21.2245	6	9.2	4	9	1	1	190	10	3	21.5488	5	17	4	7	9	3	5	9	3	5	3	3	5	2	1	4	1	2	2	0	0	0
1	53	79	1.72	26.7036	6	6.7	4	11	2	4	110	40	5	30.303	6	19	4	8	16	3	6	16	3	6	3	3	3	2	3	3	1	2	2	0	0	0
1	75	56	1.67	20.0796	6	15.71	4	4	2	2	140	50	3	17.6904	5	12	9	8	9	8	6	9	8	6	3	8	3	2	8	11	0	96	96	0	0	0
1	74	90	1.66	32.6608	6	8.95	3	4	2	4	120	200	3	21.0392	5	12	10	8	9	10	3	9	3	3	3	3	3	2	0	3	1	2	2	0	0	0
1	65	65	1.63	24.4646	6	7.71	5	9	0	4	120	20	3	10.1941	5	19	4	6	16	3	4	16	3	4	3	0	4	2	0	4	1	2	2	0	0	0
1	65	64	1.67	22.9481	6	7.29	4	8	2	2	135	100	8	31.267	7	16	3	8	9	2	6	9	2	6	3	2	3	2	1	3	1	2	2	0	0	0
1	71	84	1.76	27.1178	6	9.91	4	6	1	5	145	50	3	24.3277	5	14	5	7	11	4	5	11	3	5	3	3	5	2	1	4	1	2	2	0	0	0
1	74	47	1.6	18.3594	6	6.05	4	10	2	1	140	50	4	30.303	6	18	4	8	15	3	6	15	3	6	9	0	3	9	0	3	1	2	2	0	0	0
1	56	64	1.68	22.6757	6	16.28	3	9	1	4	140	200	3	22.1	5	17	4	7	14	3	3	14	3	3	14	3	3	9	3	3	1	2	2	1	48	0
1	66	94	1.79	29.3374	6	5.21	4	8	2	2	130	50	4	22.4874	6	16	4	8	13	3	6	13	3	6	13	1	3	9	1	3	1	2	2	0	0	0
1	74	69	1.63	25.9701	6	7.08	4	6	2	5	115	200	3	26.5426	5	14	4	8	11	3	6	11	3	6	11	1	3	9	1	3	1	2	2	0	0	0
1	68	57	1.6	22.2656	6	13	5	9	1	5	120	50	3	16.9541	5	17	4	7	14	3	3	14	3	3	14	3	3	14	3	3	1	2	2	0	0	0
1	70	67	1.68	23.7387	6	5.09	4	11	2	2	120	50	3	30.576	6	20	2	6	17	2	4	14	2	4	14	2	4	14	2	4	1	2	2	0	0	0
1	72	53	1.58	21.2306	6	8.156	4	8	3	3	120	50	3	28.532	5	16	10	9	13	10	7	13	3	4	13	0	4	13	0	4	1	2	2	0	0	0
1	55	64	1.68	22.6757	6	6.31	3	7	1	5	140	50	4	30.0612	6	15	4	7	12	3	5	12	3	5	12	3	5	9	3	4	1	2	2	0	0	0
1	69	63	1.76	20.3383	6	7.9	4	7	2	2	135	50	5	24.1558	7	15	4	6	12	3	4	12	3	4	12	3	4	9	0	4	1	2	2	0	0	0
1	67	50	1.6	19.5312	6	8.92	4	10	2	4	135	100	3	34.2108	5	18	10	8	15	10	6	15	3	6	9	0	3	9	0	3	1	2	2	0	0	0
1	72	63	1.64	23.4236	6	5	3	8	1	2	145	100	7	22.4874	7	16	4	7	13	3	5	13	3	5	13	3	5	13	3	4	1	2	2	0	0	0
1	52	64	1.7	22.1453	7	11	4	9	1	2	125	50	3	16.7076	5	17	2	7	9	2	5	9	2	5	9	2	5	9	0	4	1	2	2	0	0	0
1	75	68	1.72	22.9854	6	12.71	4	2	5	2	145	50	4	18.252	6	10	5	11	7	4	3	7	3	3	7	3	3	7	3	3	1	2	2	0	0	0
1	73	67	1.73	22.3863	6	12.16	3	8	3	5	160	50	5	30.1101	6	16	4	9	13	3	7	13	3	4	13	3	4	13	3	4	1	2	2	0	0	0
1	54	68	1.68	24.093	6	8.44	4	9	3	2	150	50	3	19.3024	5	17	11	9	14	10	7	14	8	4	14	3	4	14	0	0	1	2	2	1	56	0
1	74	74	1.68	26.2188	6	7.14	4	9	0	5	160	50	4	24.96	6	17	2	6	14	2	4	14	2	4	14	0	4	14	0	4	1	2	2	1	48	0
1	71	71	1.65	26.079	7	10.44	3	10	1	3	180	200	3	15.08	5	18	4	7	15	3	5	15	3	5	9	3	5	9	3	4	1	2	2	1	24	0
1	69	77	1.65	28.2828	6	7.41	4	8	3	3	160	100	5	19.656	5	16	4	9	13	3	3	13	3	3	13	3	3	13	3	3	1	2	2	1	60	0
1	66	65	1.65	23.8751	6	10.46	3	9	1	4	150	50	3	17.6904	5	17	2	7	14	2	5	14	2	5	14	1	5	14	1	4	1	2	2	0	0	0
1	67	66	1.65	24.2424	6	18.97	4	6	3	3	150	50	3	21.0392	5	14	4	9	11	3	7	11	3	4	11	3	4	9	3	4	1	2	2	0	0	0
1	64	65	1.63	24.4646	7	12.63	4	11	3	5	170	200	3	10.1941	5	22	4	9	19	3	7	14	3	7	14	3	3	14	3	3	1	2	2	0	0	0
1	67	78	1.72	26.3656	6	7.28	4	11	1	5	150	100	4	21.267	5	20	10	7	17	10	5	14	3	5	14	3	5	14	3	4	1	2	2	0	0	0
1	55	55	1.67	19.721	7	8.54	4	9	0	5	160	100	6	23.4437	6	17	3	6	14	2	4	14	2	4	14	2	4	14	2	4	1	2	2	0	0	0
1	68	79	1.69	27.6601	6	6.15	3	8	1	4	150	100	4	16.9042	6	16	4	7	13	3	5	13	3	5	13	3	5	9	3	4	1	2	2	0	0	0
1	55	80	1.69	28.0102	6	8.31	4	10	2	1	170	80	3	33.9201	5	18	10	10	15	10	8	15	3	4	9	3	4	9	3	4	1	2	2	0	0	0
1	57	72	1.74	23.7812	7	15.16	4	9	2	2	120	50	3	26.6074	5	17	5	8	14	4	3	14	3	3	5	1	3	3	1	3	1	2	2	0	0	0
1	71	69	1.75	22.5306	6	9.44	4	5	1	4	160	80	5	22.4874	6	19	3	7	16	2	5	16	2	5	5	0	5	3	0	4	1	2	2	0	0	0
1	70	82	1.75	26.7755	6	5.47	3	9	1	3	150	200	3	26.5426	5	17	2	7	14	2	5	14	2	5	5	2	5	3	2	4	1	2	2	0	0	0
1	74	52.5	1.6	20.5078	6	4.21	3	9	2	5	160	50	3	16.9541	5	17	2	10	9	2	8	9	2	4	5	2	4	3	2	4	1	2	2	0	0	0
1	56	65	1.7	22.4913	6	6.74	4	9	1	3	150	200	3	30.576	5	17	6	6	14	5	3	14	3	3	5	3	3	3	3	3	1	2	2	0	0	0
1	67	82	1.65	30.1194	6	10.34	3	7	1	2	180	80	3	18.532	5	15	10	7	12	10	5	12	3	5	5	3	5	3	3	4	1	2	2	0	0	0
1	65	80	1.65	29.3848	6	5.51	4	11	2	4	180	40	3	20.0612	5	20	4	8	17	3	6	14	3	6	14	0	3	9	0	3	1	2	2	1	28	0
1	56	74	1.6	28.9062	6	12.94	4	6	2	1	120	50	7	24.1558	7	14	2	10	9	2	3	9	2	3	9	2	3	9	2	3	1	2	2	1	40	0
1	73	60	1.73	20.0474	6	13.35	3	9	1	5	150	100	3	34.2108	5	17	4	7	14	3	5	14	3	5	14	3	5	9	3	4	1	2	2	1	32	0
1	62	56.5	1.61	21.797	6	13.32	4	11	0	3	180	200	3	22.4874	5	20	3	6	17	2	4	14	2	4	14	2	4	9	2	4	1	2	2	0	0	0
1	71	52	1.65	19.1001	6	10.26	4	9	1	3	150	50	5	16.7076	6	17	4	7	14	3	5	14	3	5	14	3	5	9	3	4	1	2	2	0	0	0
1	74	77.5	1.77	24.7375	6	4.88	5	7	1	2	150	100	3	18.252	5	15	4	6	12	3	4	12	3	4	12	3	4	9	3	4	1	2	2	0	0	0
1	70	66	1.65	24.2424	6	19.74	3	10	1	5	180	250	3	30.1101	5	18	4	7	15	3	5	15	3	5	9	0	5	9	0	4	1	2	2	0	0	0
1	65	63.5	1.68	22.4986	6	11.87	5	9	2	1	150	100	3	19.3024	5	17	4	8	14	3	6	14	3	6	14	3	3	9	3	3	1	2	2	0	0	0
1	74	80	1.7	27.6817	6	6.6	4	11	1	2	150	50	8	24.96	7	24	8	9	21	6	7	21	6	7	9	8	3	9	8	11	0	96	96	0	0	0
1	65	75	1.65	27.5482	6	19.55	4	7	1	1	180	50	3	15.08	5	15	3	7	12	2	5	12	2	5	12	2	5	9	2	4	1	2	2	0	0	0
1	56	70	1.73	23.3887	6	9.61	4	9	2	1	180	100	4	19.656	6	17	2	8	14	2	6	14	2	6	14	0	3	9	0	3	1	2	2	0	0	0
1	63	65	1.72	21.9713	6	16.65	3	3	2	2	150	200	3	21.5488	5	11	3	8	8	2	6	8	2	6	8	2	3	8	2	3	1	4	3	0	0	0
1	66	71	1.65	26.079	6	8.33	4	7	1	3	180	100	4	30.303	6	15	4	7	12	3	5	12	3	5	12	3	5	9	3	4	1	4	3	0	0	0
1	58	63	1.68	22.3214	6	8.44	3	9	2	2	150	50	3	17.6904	5	17	2	8	14	2	6	14	2	6	14	2	3	9	0	3	1	4	3	0	0	0
1	61	67	1.68	23.7387	6	5.05	5	9	1	3	180	100	3	21.0392	5	17	8	7	14	8	5	14	8	5	14	0	5	9	0	0	1	4	3	0	0	0
1	65	65	1.72	21.9713	6	6.18	4	11	0	4	165	150	3	10.1941	6	20	4	6	9	3	4	9	3	4	9	3	4	9	0	4	1	4	3	1	16	0
1	63	63	1.7	21.7993	6	7.37	3	8	1	4	120	250	3	21.267	5	16	5	7	13	4	5	13	3	5	13	3	5	9	0	4	1	4	3	1	36	0
1	73	68	1.73	22.7204	6	6.22	3	9	0	5	150	50	4	24.3277	6	17	3	6	14	2	4	14	2	4	14	2	4	9	0	4	1	4	3	0	0	0
1	67	84	1.75	27.4286	6	17.7	4	11	1	4	170	250	5	30.303	7	20	3	11	9	2	3	9	2	3	9	0	3	9	0	3	1	4	4	0	0	0
1	60	85	1.67	30.478	6	7.82	5	10	1	1	160	300	3	22.1	5	18	4	7	15	3	5	15	3	5	9	3	5	9	0	4	1	4	4	1	32	0
1	68	80	1.66	29.0318	6	14.88	4	8	1	5	100	300	7	22.4874	7	16	4	6	13	3	4	13	3	4	13	3	4	9	0	4	1	4	4	0	0	0
1	64	56	1.65	20.5693	7	14.92	5	7	2	5	180	50	3	26.5426	5	15	6	8	12	5	6	12	3	6	12	3	3	9	0	3	1	4	4	0	0	0
1	59	66	1.69	23.1084	6	9.6	4	7	1	4	180	200	4	16.9541	6	15	3	7	12	2	5	12	2	5	12	1	5	9	0	4	1	5	4	0	0	0
1	70	57	1.69	19.9573	6	12.47	4	11	2	2	180	200	5	30.576	6	19	9	8	16	8	6	16	8	6	9	8	3	9	8	3	0	96	96	0	0	0
1	63	68	1.7	23.5294	6	17.18	5	11	1	2	180	200	3	28.532	5	20	10	7	17	10	3	14	3	3	14	3	3	9	3	3	1	5	4	0	0	0
1	61	60	1.72	20.2812	6	12	5	9	0	3	180	200	4	30.0612	6	19	4	6	16	3	4	16	3	4	9	1	4	9	0	4	1	5	4	0	0	0
1	64	57	1.73	19.0451	7	5.27	3	7	0	2	180	150	3	29.1558	5	15	8	6	12	8	3	12	3	3	12	3	3	9	3	3	1	5	4	0	0	0
1	69	60	1.65	22.0386	6	8.07	4	9	0	5	160	240	5	34.2108	5	17	4	6	14	3	4	14	3	4	14	3	4	9	3	4	1	5	4	0	0	0
1	63	60	1.66	21.7738	6	17.86	3	8	2	3	170	250	3	22.4874	5	16	4	8	13	3	6	13	3	6	13	3	3	13	3	3	1	5	5	1	44	0
1	64	71	1.63	26.7229	6	11.45	4	9	2	3	150	50	3	16.7076	5	17	10	8	9	10	6	9	3	6	9	3	3	9	0	3	1	5	5	0	0	0
1	70	63	1.78	19.8839	7	7.01	4	9	1	5	150	200	3	18.252	5	17	2	7	14	2	5	14	2	5	14	2	5	14	0	4	1	5	5	0	0	0
1	51	59	1.79	18.4139	6	7.01	3	9	1	5	180	50	4	30.1101	5	17	2	7	14	2	5	14	2	5	14	0	5	14	0	4	1	10	5	0	0	0
1	65	59	1.69	20.6575	7	15.06	4	9	2	2	170	200	6	19.3024	6	17	10	8	9	6	6	9	3	6	9	3	6	9	0	4	1	10	5	0	0	0
1	75	77	1.72	26.0276	6	13.29	3	11	3	1	180	200	4	24.96	6	21	4	9	18	3	7	18	3	7	9	3	7	9	0	7	1	10	8	0	0	0
1	72	72	1.65	26.4463	6	15.16	4	8	0	3	160	200	3	15.08	5	16	2	6	13	2	4	13	2	4	13	2	4	13	0	4	1	10	10	0	0	0
1	60	65	1.73	21.7181	7	12.26	3	7	0	1	150	50	3	19.656	5	15	4	6	9	3	3	9	3	3	9	3	3	9	0	3	1	15	8	0	0	0
1	59	73	1.76	23.5666	6	4.7	5	8	1	4	150	200	5	17.6904	6	16	4	7	13	3	5	13	3	5	13	3	5	13	0	4	1	16	8	1	20	0
1	75	88	1.8	27.1605	6	9.28	4	6	2	4	170	220	3	21.0392	5	14	6	8	11	5	3	11	3	3	11	0	3	9	0	3	1	17	8	0	0	0
1	73	72	1.73	24.0569	6	5.82	3	7	1	2	160	100	3	10.1941	5	15	2	7	12	2	5	12	2	5	12	2	5	9	0	4	1	17	11	0	0	0
1	64	64	1.67	22.9481	6	6.19	4	11	0	5	160	200	3	21.267	5	21	3	6	18	2	4	18	2	4	4	1	4	4	0	4	1	17	11	0	0	0
1	66	78	1.7	26.9896	6	14.49	4	5	0	5	180	240	3	23.4437	5	19	4	6	16	3	4	16	3	4	4	3	4	4	0	4	1	22	12	0	0	0
1	62	95	1.78	29.9836	6	6.98	3	10	1	2	165	200	3	16.9042	5	18	2	6	15	2	3	15	2	3	4	2	3	4	0	3	1	22	12	0	0	0
1	71	86	1.7	29.7578	6	7.95	3	8	1	2	150	100	7	33.9201	7	16	4	7	13	3	5	13	3	5	13	3	5	13	0	4	1	22	12	0	0	0
1	60	70	1.69	24.5089	6	19.63	3	8	0	2	140	20	3	26.6074	5	16	2	6	13	2	4	13	2	4	13	2	4	13	0	4	1	22	12	0	0	0
1	68	54	1.66	19.5965	6	12	4	3	0	4	180	100	3	21.4157	5	11	4	6	8	3	4	8	3	4	8	0	4	8	0	4	1	22	12	0	0	0
1	73	55	1.6	21.4844	6	6.4	3	5	1	4	165	210	5	11.0032	6	13	10	7	10	6	5	10	3	5	10	3	5	10	0	4	1	22	12	0	0	0
1	72	71	1.68	25.1559	7	7.63	5	11	0	4	155	220	3	23.9923	5	19	4	6	9	3	3	9	3	3	9	1	3	9	0	3	1	33	25	0	0	0
1	65	73	1.73	24.3911	7	7.42	3	8	1	5	150	220	3	35.1117	5	16	4	7	13	3	5	13	3	5	13	0	5	13	0	4	1	35	25	0	0	0
1	62	66	1.7	22.8374	7	7.09	3	11	0	5	150	210	3	27.9521	5	22	10	6	19	6	4	14	3	4	14	3	4	14	3	4	1	39	29	0	0	0

## Sheet: S-RALP Bvs18mo
Bor18mo	total	EPIC-UI	EPIC-Sex	Bor18mo	EPIC-Total	EPIC-UI	EPIC-Sex
0	8	1	2	0	9	1	1
0	6	0	1	0	11	2	1
0	8	1	2	0	9	1	2
0	5	0	4	0	6	2	5
0	11	3	2	0	11	1	5
0	13	3	2	0	9	1	3
0	4	0	1	0	5	2	4
0	8	2	3	0	9	2	3
0	4	2	3	0	5	2	5
0	7	0	1	0	8	0	2
0	4	1	2	0	5	1	4
0	6	1	5	0	7	1	3
0	7	2	3	0	8	2	4
0	4	1	2	0	9	1	5
0	8	2	3	0	9	2	2
0	6	1	2	0	7	4	4
0	7	1	2	0	8	1	1
0	8	1	2	0	9	2	3
0	6	1	5	0	7	1	4
0	4	0	5	0	9	2	3
0	4	1	2	0	5	1	2
0	6	2	3	0	7	2	2
0	12	3	4	0	11	3	4
0	4	1	2	0	4	1	3
0	19	1	5	0	11	1	4
0	4	1	4	0	9	1	2
0	6	2	3	0	7	2	2
0	12	3	2	0	11	2	4
0	11	1	5	0	9	1	5
0	4	0	5	0	4	2	3
0	4	2	3	0	4	2	4
0	19	3	4	0	9	3	5
0	6	2	3	0	7	2	2
0	6	0	5	0	9	0	4
0	5	1	2	0	6	1	3
0	8	3	4	0	9	3	2
0	19	3	3	0	11	1	1
0	4	0	4	0	5	0	2
0	6	0	5	0	7	0	4
0	19	1	2	0	9	1	1
0	6	0	4	0	11	2	4
0	4	0	1	0	4	2	2
0	4	2	3	0	4	2	4
0	7	0	4	0	9	0	4
0	7	2	3	0	8	2	2
0	5	1	2	0	6	1	5
0	19	1	2	0	10	2	1
0	8	1	4	0	9	1	4
0	7	2	3	0	8	2	2
0	5	1	4	0	6	2	5
0	8	1	2	0	9	1	5
0	5	1	2	0	11	2	2
0	7	3	4	0	8	3	3
0	6	1	5	0	7	1	5
0	6	2	3	0	7	2	2
0	19	2	3	0	10	2	4
0	7	1	5	0	8	1	2
0	8	1	2	0	9	1	2
0	4	0	4	0	2	5	2
0	7	2	3	0	8	3	5
0	11	3	2	0	9	3	2
0	4	0	1	0	9	0	5
0	9	1	2	0	10	1	3
0	7	0	4	0	8	3	3
0	5	1	2	0	9	1	4
0	5	0	4	0	6	3	3
0	19	3	2	0	11	3	5
0	8	1	2	0	11	1	5
0	8	0	4	0	9	0	5
0	7	1	2	0	8	1	4
0	19	4	5	0	10	2	1
0	19	2	3	0	9	2	2
0	4	1	4	0	5	1	4
0	8	1	2	0	9	1	3
0	8	4	5	0	9	2	5
0	19	1	2	0	9	1	3
0	6	1	2	0	7	1	2
0	6	2	3	0	11	2	4
0	5	0	5	0	6	2	1
0	7	1	2	0	9	1	5
0	5	0	4	0	11	0	3
0	19	1	2	0	9	1	3
0	6	1	2	0	7	1	2
0	19	1	2	0	10	1	5
0	8	2	3	0	9	2	1
0	19	3	2	0	11	1	2
0	6	1	5	0	7	1	1
0	11	2	3	0	9	2	1
0	4	2	3	0	3	2	2
0	6	1	2	0	7	1	3
0	10	2	3	0	9	2	2
0	8	1	5	0	9	1	3
0	6	0	4	0	11	0	4
0	7	1	5	0	8	1	4
0	8	0	4	0	9	0	5
0	6	0	1	0	11	1	4
0	19	1	2	0	10	1	1
0	7	3	4	0	8	1	5
0	6	2	3	0	7	2	5
0	6	1	5	0	7	1	4
0	10	2	3	0	11	2	2
0	11	1	2	0	11	1	2
0	8	0	4	0	9	0	3
0	6	0	1	0	7	0	2
0	8	0	1	0	9	0	5
0	7	2	3	0	8	2	3
0	8	2	3	0	9	2	3
0	11	1	2	0	9	1	5
0	8	1	5	0	9	1	5
0	7	2	1	0	9	2	2
0	12	3	2	0	11	3	1
0	7	0	1	0	8	0	3
0	6	0	1	0	7	0	1
0	7	1	2	0	8	1	4
0	5	2	3	0	6	2	4
0	6	1	2	0	7	1	2
0	12	3	3	0	11	0	5
0	4	0	4	0	5	0	5
0	19	1	4	0	10	1	2
0	7	1	5	0	8	1	2
0	7	0	4	0	8	0	2
0	4	0	1	0	3	0	4
0	4	1	2	0	5	1	4
0	10	0	5	0	11	0	4
0	7	1	4	0	8	1	5
0	19	3	2	0	11	0	5
0	8	1	2	1	4	0	5
0	9	2	3	1	4	2	4
0	12	1	2	1	4	8	11
0	8	1	5	1	4	3	3
0	7	2	3	1	4	3	4
0	10	2	3	1	4	0	3
0	6	1	5	1	10	2	4
0	6	1	5	1	9	1	3
0	8	1	2	1	10	3	3
0	8	0	1	1	9	3	4
0	6	2	3	1	10	2	4
0	5	0	1	1	9	1	1
0	4	0	4	1	2	3	3
0	10	0	4	1	2	2	4
0	6	1	2	1	2	2	3
0	7	1	5	1	2	1	3
0	8	0	1	1	2	3	4
0	6	1	2	1	2	0	4
0	7	3	2	1	9	3	4
0	6	1	2	1	9	2	3
0	7	0	4	1	10	3	4
0	6	1	4	1	2	3	3
0	5	1	4	1	2	0	4
0	4	1	2	1	2	2	3
0	8	2	4	1	2	3	4
1	10	4	4	1	2	0	4
1	10	1	3	1	2	3	3
1	14	1	6	1	2	2	4
1	7	3	7	1	2	0	3
1	13	8	6	1	2	2	3
1	18	8	3	1	2	0	3
1	13	1	5	1	2	2	4
1	10	8	3	1	2	0	3
1	14	8	7	1	2	1	4
1	14	1	4	1	2	2	4
1	13	4	6	1	2	3	4
1	9	4	3	1	9	3	4
1	10	8	3	1	10	0	4
1	7	1	3	1	9	0	4
1	11	8	7	1	2	1	4
1	13	4	4	1	2	3	3
1	11	4	7	1	2	8	11
1	11	4	3	1	2	0	3
1	13	4	4	1	2	0	4
1	13	1	4	1	2	1	3
1	7	4	6	1	2	1	4
1	13	1	3	1	9	0	3
1	16	8	3	1	9	3	3
1	14	2	6	1	9	1	3
1	13	1	9	1	9	1	3
1	12	2	4	1	14	3	3
1	12	8	3	1	14	2	4
1	12	8	6	1	13	0	4
1	15	1	9	1	9	3	4
1	17	1	9	1	9	0	4
1	12	5	3	1	9	0	3
1	17	3	3	1	13	3	4
1	12	5	3	1	9	0	4
1	10	1	9	1	7	3	3
1	9	4	6	1	13	3	4
1	12	11	11	1	14	0	0
1	19	8	3	1	14	0	4
1	8	1	8	1	9	3	4
1	10	1	3	1	13	3	3
1	13	4	3	1	14	1	4
1	10	3	3	1	9	3	4
1	8	3	3	1	14	3	3
1	5	5	3	1	14	3	4
1	9	1	4	1	14	2	4
1	10	4	3	1	9	3	4
1	10	4	3	1	9	3	4
1	11	4	4	1	3	1	3
1	10	4	3	1	3	0	4
1	12	1	3	1	3	2	4
1	7	3	3	1	3	2	4
1	16	3	3	1	3	3	3
1	7	3	3	1	3	3	4
1	16	6	3	1	9	0	3
1	8	4	3	1	9	2	3
1	8	1	3	1	9	3	4
1	11	5	3	1	9	2	4
1	9	4	9	1	9	3	4
1	10	4	3	1	9	3	4
1	10	1	4	1	9	0	4
1	9	4	4	1	9	3	3
1	13	3	6	1	9	8	11
1	7	1	3	1	9	2	4
1	13	4	3	1	9	0	3
1	11	3	3	1	8	2	3
1	16	4	4	1	9	3	4
1	18	3	8	1	9	0	3
1	8	8	3	1	9	0	0
1	8	4	6	1	9	0	4
1	8	3	8	1	9	0	4
1	7	4	6	1	9	0	4
1	9	8	9	1	9	0	3
1	9	8	7	1	9	0	4
1	8	4	8	1	9	0	4
1	8	4	6	1	9	0	3
1	8	8	9	1	9	0	4
1	10	4	6	1	9	8	3
1	9	4	3	1	9	3	3
1	9	3	3	1	9	0	4
1	13	3	4	1	9	3	3
1	10	1	6	1	9	3	4
1	7	3	3	1	13	3	3
1	11	4	3	1	9	0	3
1	8	4	3	1	14	0	4
1	11	4	4	1	14	0	4
1	10	5	3	1	9	0	4
1	15	5	3	1	9	0	7
1	6	4	9	1	13	0	4
1	11	4	3	1	9	0	3
1	2	4	3	1	13	0	4
1	6	4	6	1	9	0	3
1	10	5	4	1	9	0	4
1	11	3	4	1	4	0	4
1	12	3	3	1	4	0	4
1	10	4	3	1	4	0	3
1	8	3	3	1	13	0	4
1	6	3	4	1	13	0	4
1	9	1	4	1	8	0	4
1	8	5	3	1	10	0	4
1	6	5	3	1	9	0	3
1	12	4	9	1	13	0	4
1	10	1	7	1	14	3	4
1	11	4	6
1	8	1	8
1	6	1	5
1	8	1	5
1	7	3	4
1	8	3	4
1	11	2	3
1	8	2	9
1	7	1	4
1	12	6	4
1	7	1	5
1	15	1	3
1	17	4	3
1	8	4	3
1	12	1	3
1	12	3	7
1	4	1	8
1	9	4	8
1	11	4	9
1	7	1	8
1	18	1	3
1	10	1	3
1	10	1	4
1	7	4	4
1	13	3	6
1	12	1	3
1	9	5	7
1	12	3	6
1	8	4	9
1	7	5	3
1	10	2	3
1	17	4	9
1	8	4	9
1	10	3	6
1	15	1	5
1	18	4	7
1	7	1	5
1	14	1	8
1	12	1	8
1	8	2	6
1	9	4	9
1	9	1	3
1	15	4	3
1	16	2	3
1	17	1	3
1	15	1	3
1	7	1	9
1	15	3	9
1	5	2	3
1	16	5	8

## Sheet: ui
name	ui0-Pad	ui0-1-Pad	ui-0pad-time（w）	ui-0-1pad-time（w）
0	1	1	2	2
0	1	1	2	2
0	1	1	2	2
0	1	1	2	2
0	0	1	72	44
0	0	1	72	33
0	1	1	2	2
0	0	0	72	72
0	0	0	72	72
0	0	1	72	24
0	1	1	2	2
0	1	1	2	2
0	0	0	72	72
0	1	1	2	2
0	0	1	72	25
0	1	1	2	2
0	0	1	72	42
0	1	1	2	2
0	1	1	2	2
0	1	1	3	3
0	1	1	3	3
0	1	1	3	3
0	0	1	72	22
0	1	1	3	3
0	0	0	72	72
0	1	1	3	2
0	0	1	72	26
0	0	1	72	23
0	1	1	3	3
0	1	1	3	3
0	1	1	3	3
0	1	1	3	3
0	0	1	72	21
0	1	1	4	3
0	1	1	4	2
0	0	1	72	25
0	0	1	72	26
0	1	1	4	3
0	1	1	4	3
0	1	1	4	3
0	1	1	4	3
0	1	1	4	3
0	1	1	4	3
0	1	1	4	3
0	1	1	4	4
0	1	1	4	4
0	1	1	4	2
0	1	1	4	4
0	1	1	4	4
0	1	1	5	4
0	1	1	5	4
0	1	1	5	4
0	1	1	5	4
0	1	1	5	4
0	1	1	5	4
0	1	1	5	4
0	0	1	72	17
0	1	1	5	4
0	1	1	5	4
0	0	1	72	19
0	1	1	5	4
0	1	1	5	4
0	0	1	72	18
0	1	1	5	4
0	1	1	5	4
0	1	1	5	4
0	0	1	72	17
0	1	1	6	4
0	1	1	6	5
0	1	1	6	5
0	0	1	72	19
0	0	1	72	18
0	1	1	6	5
0	1	1	6	5
0	0	1	72	23
0	1	1	6	5
0	1	1	6	4
0	1	1	6	5
0	1	1	6	5
0	1	1	6	5
0	1	1	7	5
0	1	1	7	6
0	1	1	7	6
0	0	1	72	19
0	1	1	7	6
0	1	1	7	6
0	1	1	7	6
0	1	1	7	6
0	1	1	7	6
0	1	1	7	6
0	1	1	7	6
0	1	1	7	6
0	1	1	7	6
0	1	1	7	6
0	1	1	7	6
0	1	1	7	6
0	1	1	7	6
0	1	1	8	6
0	0	0	72	72
0	1	1	8	7
0	1	1	8	7
0	1	1	9	7
0	1	1	9	7
0	1	1	9	7
0	1	1	9	7
0	1	1	9	7
0	1	1	10	7
0	1	1	10	7
0	1	1	11	7
0	1	1	11	7
0	1	1	11	7
0	1	1	11	7
0	1	1	12	7
0	1	1	12	7
0	1	1	12	7
0	1	1	12	7
0	1	1	14	8
0	1	1	14	8
0	1	1	14	8
0	1	1	14	8
0	1	1	14	8
0	1	1	14	8
0	1	1	14	8
0	1	1	15	9
0	1	1	15	9
0	1	1	15	9
0	1	1	15	9
0	1	1	15	10
0	1	1	16	10
0	1	1	16	10
0	1	1	20	10
0	1	1	20	10
0	1	1	20	12
0	1	1	20	12
0	1	1	20	12
0	1	1	20	12
0	1	1	20	12
0	1	1	20	13
0	1	1	20	14
0	1	1	20	15
0	1	1	22	17
0	1	1	23	18
0	1	1	23	19
0	1	1	24	22
0	1	1	24	22
0	1	1	36	29
0	1	1	46	32
0	1	1	47	33
0	1	1	48	35
0	1	1	49	40
0	1	1	52	45
1	1	1	1	1
1	1	1	1	1
1	0	1	72	13
1	1	1	1	1
1	1	1	1	1
1	1	1	1	1
1	0	0	72	72
1	1	1	1	1
1	1	1	1	1
1	1	1	1	1
1	1	1	1	1
1	0	0	72	72
1	1	1	1	1
1	1	1	1	1
1	1	1	1	1
1	1	1	1	1
1	1	1	1	1
1	0	1	72	13
1	1	1	1	1
1	1	1	1	1
1	1	1	1	1
1	1	1	2	1
1	1	1	2	1
1	1	1	2	1
1	1	1	2	1
1	1	1	2	1
1	1	1	2	1
1	1	1	2	1
1	1	1	2	1
1	1	1	2	1
1	1	1	2	1
1	1	1	2	1
1	0	1	72	12
1	1	1	2	1
1	1	1	2	1
1	1	1	2	1
1	1	1	2	1
1	1	1	2	1
1	1	1	2	1
1	1	1	2	1
1	0	1	72	14
1	0	1	72	15
1	1	1	2	1
1	1	1	2	1
1	1	1	2	1
1	1	1	2	1
1	1	1	2	1
1	1	1	2	1
1	1	1	2	2
1	1	1	2	2
1	1	1	2	2
1	1	1	2	2
1	1	1	2	2
1	1	1	2	2
1	1	1	2	2
1	1	1	2	2
1	1	1	2	2
1	1	1	2	2
1	1	1	2	2
1	1	1	2	2
1	1	1	2	2
1	1	1	2	2
1	1	1	2	2
1	1	1	2	2
1	1	1	2	2
1	1	1	2	2
1	1	1	2	2
1	1	1	2	2
1	1	1	2	2
1	1	1	2	2
1	1	1	2	2
1	1	1	2	2
1	1	1	2	2
1	1	1	2	2
1	1	1	2	2
1	1	1	3	2
1	1	1	3	2
1	0	1	72	12
1	1	1	3	2
1	1	1	3	2
1	1	1	3	2
1	1	1	3	2
1	1	1	3	2
1	1	1	3	2
1	1	1	3	2
1	0	1	72	16
1	1	1	3	2
1	1	1	3	2
1	1	1	4	3
1	1	1	4	3
1	1	1	4	3
1	1	1	4	3
1	1	1	4	3
1	1	1	4	3
1	1	1	4	3
1	1	1	4	4
1	1	1	4	4
1	0	0	72	72
1	1	1	4	4
1	1	1	5	4
1	0	1	72	16
1	1	1	5	4
1	1	1	5	4
1	1	1	5	4
1	1	1	5	4
1	1	1	5	4
1	1	1	5	4
1	1	1	5	4
1	1	1	7	5
1	1	1	8	5
1	1	1	8	6
1	1	1	9	7
1	1	1	12	8
1	1	1	13	9
1	1	1	14	10
1	1	1	15	11
1	1	1	17	12
1	1	1	19	13
1	1	1	20	14
1	1	1	21	15
1	1	1	22	12
1	1	1	22	12
1	1	1	26	12
1	1	1	27	25
1	1	1	35	25
1	1	1	39	29

## Sheet: Sheet1
name	Adjuvant therapy	tnm	Gleason	Pathologic stage	Lymph node involvement	positive magrain	BCR	time to BCR（m）	Volume	name	time to BCR	name	ui0-Pad	ui0-1-Pad	ui-0pad-time（w）	ui-0-1pad-time（w）	name1	0pad	name2	0-1
0	1	1	1	2	0	1	0	0	9.3	1	60	0	1	1	2	2	0	7	0	7
0	1	1	1	1	0	1	0	0	20	1	56	0	1	1	2	2	0	7	0	7
0	1	1	1	1	1	1	0	0	26.5	1	52	0	1	1	2	2	0	5	0	6
0	1	1	1	1	0	1	0	0	17.6	1	52	0	1	1	2	2	0	5	0	5
0	1	1	1	1	0	1	0	0	22.1	1	48	0	0	1	72	44	0	14	0	25
0	1	1	1	1	0	1	0	0	19.4	1	48	0	0	1	72	33	0	14	0	24
0	1	1	1	1	0	1	0	0	24.5	1	44	0	1	1	2	2	0	14	0	26
0	1	1	1	2	0	0	0	0	26	1	44	0	0	0	72	72	0	14	0	22
0	1	1	1	2	0	0	0	0	24.7	1	40	0	0	0	72	72	0	12	0	22
0	1	1	1	2	0	0	1	12	29.2	1	36	0	0	1	72	24	0	4	0	5
0	1	1	1	1	0	1	0	0	23.8	1	32	0	1	1	2	2	0	4	0	4
0	1	1	1	2	0	0	0	0	16.6	1	32	0	1	1	2	2	0	12	0	21
0	1	1	1	2	0	0	0	0	26.8	1	32	0	0	0	72	72	0	12	0	19
0	1	1	1	2	0	0	0	0	26.5	1	28	0	1	1	2	2	0	20	0	12
0	1	1	1	1	1	1	0	0	26	1	24	0	0	1	72	25	0	6	0	6
0	1	1	1	2	0	1	0	0	14	1	24	0	1	1	2	2	0	4	0	5
0	1	2	1	2	0	0	0	0	23	1	20	0	0	1	72	42	0	4	0	4
0	1	1	1	2	0	0	1	24	29.6	1	16	0	1	1	2	2	0	12	0	19
0	1	1	1	1	0	1	0	0	27.2	1	8	0	1	1	2	2	0	11	0	14
0	1	2	1	2	0	0	0	0	19.4	0	28	0	1	1	3	3	0	11	0	13
0	1	2	1	2	0	0	0	0	19.2	0	32	0	0	0	72	72	0	11	0	12
0	1	2	1	2	0	0	0	0	13.7	0	24	0	1	1	3	3	0	11	0	10
0	1	2	1	2	0	0	0	0	26.7	0	4	0	0	1	72	22	0	10	0	8
0	1	2	1	2	0	0	0	0	24.2	0	28	0	1	1	3	3	0	9	0	9
0	1	2	1	2	0	0	0	0	22.1	0	16	0	0	0	72	72	0	10	0	8
0	1	2	1	2	0	0	0	0	17	0	24	0	1	1	3	2	0	14	0	25
0	1	2	1	2	0	0	0	0	11	0	20	0	0	1	72	26	0	8	0	9
0	1	2	1	2	0	0	1	24	29.2	0	32	0	0	1	72	23	0	8	0	9
0	1	2	1	2	0	0	0	0	28.9	0	8	0	1	1	3	3	0	9	0	8
0	1	2	1	2	0	0	1	4	28.2	0	8	0	1	1	3	3	0	9	0	8
0	1	2	1	2	0	0	1	12	28	0	16	0	1	1	3	3	0	9	0	8
0	1	2	1	2	0	0	0	0	26.8	0	32	0	1	1	3	3	0	9	0	8
0	1	2	1	2	0	0	0	0	26.3	0	12	0	0	1	72	21	0	7	0	7
0	0	2	1	2	0	0	0	0	25.2	0	36	0	1	1	4	3	0	7	0	7
0	0	2	1	2	0	0	0	0	19.8	0	36	0	1	1	4	2	0	7	0	7
0	0	2	1	2	0	0	0	0	19.4	0	12	0	0	1	72	25	0	7	0	7
0	0	2	1	2	0	0	0	0	15.5			0	0	1	72	26	0	14	0	26
0	0	2	1	2	0	0	0	0	10.4			0	1	1	4	3	0	7	0	7
0	0	2	1	2	0	0	0	0	26.7			0	1	1	4	3	0	6	0	7
0	0	2	1	2	0	0	0	0	22.2			0	0	0	72	72	0	7	0	7
0	0	2	1	2	0	0	0	0	16.3			0	1	1	4	3	0	7	0	7
0	0	2	1	2	0	0	0	0	9.1			0	1	1	4	3	0	7	0	7
0	0	2	1	2	0	0	1	8	28.6			0	0	0	72	72	0	6	0	6
0	0	2	1	2	0	0	0	0	27.4			0	1	1	4	3	0	20	0	32
0	0	2	1	2	0	0	0	0	26.5			0	1	1	4	4	0	15	0	29
0	0	2	1	2	0	0	0	0	24.8			0	1	1	4	4	0	15	0	17
0	0	2	1	2	0	0	0	0	24.7			0	1	1	4	2	0	14	0	12
0	0	2	1	2	0	0	0	0	23.5			0	1	1	4	4	0	15	0	12
0	0	2	1	2	0	0	1	28	21.8			0	1	1	4	4	0	16	0	12
0	0	2	1	2	0	0	0	0	19			0	0	0	72	72	0	15	0	10
0	0	2	1	2	0	0	0	0	18.1			0	1	1	5	4	0	15	0	10
0	0	2	2	2	0	0	0	0	12.6			0	1	1	5	4	0	16	0	10
0	0	2	2	2	0	0	1	32	28.2			0	1	1	5	4	0	20	0	10
0	0	2	2	2	0	0	0	0	25.5			0	1	1	5	4	0	7	0	9
0	0	2	2	2	0	0	0	0	25.2			0	1	1	5	4	0	7	0	8
0	0	2	2	2	0	0	0	0	24.2			0	1	1	5	4	0	7	0	7
0	0	2	2	2	0	0	0	0	22.1			0	0	1	72	17	0	6	0	7
0	0	2	2	2	0	0	0	0	20.3			0	1	1	5	4	0	7	0	7
0	0	2	2	2	0	0	0	0	18.3			0	1	1	5	4	0	7	0	7
0	0	2	2	2	0	0	0	0	18			0	0	1	72	19	0	6	0	7
0	0	2	2	2	0	0	0	0	16.3			0	1	1	5	4	0	5	0	6
0	0	2	2	2	0	0	0	0	10.5			0	1	1	5	4	0	5	0	6
0	0	2	2	2	0	0	0	0	29.4			0	0	1	72	18	0	6	0	6
0	0	2	2	2	0	0	0	0	27.6			0	1	1	5	4	0	6	0	6
0	0	2	2	2	0	0	0	0	27			0	0	0	72	72	0	6	0	6
0	0	2	2	2	0	0	0	0	24.5			0	1	1	5	4	0	6	0	6
0	0	2	2	2	0	0	0	0	23.9			0	0	1	72	17	0	6	0	6
0	0	2	2	2	0	0	0	0	23.7			0	1	1	6	4	0	5	0	6
0	0	2	2	2	0	0	0	0	23.5			0	1	1	6	5	0	5	0	6
0	0	2	2	2	0	0	0	0	23.4			0	1	1	6	5	0	5	0	6
0	0	2	2	2	0	0	0	0	23.3			0	0	1	72	19	0	5	0	6
0	0	2	2	2	0	0	0	0	21.4			0	0	1	72	18	0	5	0	6
0	0	2	2	2	0	0	0	0	20.2			0	1	1	6	5	0	4	0	5
0	0	2	2	2	0	0	0	0	17.7			0	1	1	6	5	0	5	0	5
0	0	2	2	2	0	0	0	0	15.9			0	0	1	72	23	0	5	0	5
0	0	2	2	2	0	0	1	16	28.5			0	1	1	6	5	0	4	0	5
0	0	2	2	2	0	0	0	0	28.5			0	1	1	6	4	0	5	0	4
0	0	2	2	2	0	0	0	0	28.4			0	1	1	6	5	0	4	0	4
0	0	2	2	2	0	0	0	0	28.3			0	1	1	6	5	0	4	0	4
0	0	2	2	2	0	0	0	0	27.7			0	1	1	6	5	0	48	0	45
0	0	2	2	2	0	0	0	0	27			0	1	1	7	5	0	47	0	44
0	0	2	2	3	0	0	0	0	24.7			0	1	1	7	6	0	36	0	42
0	0	2	2	3	0	0	0	0	24.3			0	1	1	7	6	0	23	0	40
0	0	2	2	3	0	0	0	0	23.1			0	0	1	72	19	0	20	0	35
0	0	2	2	3	0	0	1	36	22.9			0	1	1	7	6	0	20	0	33
0	0	2	2	3	0	0	0	0	21.9			0	0	0	72	72	0	20	0	33
0	0	2	2	3	0	0	0	0	20.7			0	1	1	7	6	0	24	0	23
0	0	2	2	3	0	0	0	0	20			0	1	1	7	6	0	52	0	23
0	0	2	2	3	0	0	0	0	19.5			0	1	1	7	6	0	49	0	22
0	0	2	2	3	0	0	0	0	17.7			0	1	1	7	6	0	20	0	19
0	0	2	2	3	0	0	0	0	16.6			0	1	1	7	6	0	20	0	19
0	0	2	2	3	0	0	0	0	15.9			0	1	1	7	6	0	24	0	18
0	0	2	2	3	0	0	1	28	29.2			0	1	1	7	6	0	20	0	18
0	0	2	2	3	0	0	0	0	28.8			0	1	1	7	6	0	20	0	17
0	0	2	2	3	0	0	1	32	28.1			0	1	1	7	6	0	46	0	17
0	0	2	2	3	0	0	0	0	27.9			0	1	1	7	6	0	22	0	15
0	0	2	2	3	0	0	0	0	26.9			0	1	1	7	6	0	4	0	5
0	0	2	2	3	0	0	0	0	26.1			0	1	1	8	6	0	4	0	5
0	0	2	2	3	0	0	0	0	25.4			0	0	0	72	72	0	4	0	4
0	0	2	2	3	0	0	0	0	23			0	0	0	72	72	0	4	0	4
0	0	2	2	3	0	0	0	0	21.5			0	1	1	8	7	0	3	0	4
0	0	2	2	3	0	0	0	0	19.9			0	1	1	9	7	0	3	0	4
0	0	2	2	3	0	0	1	20	19.6			0	1	1	9	7	0	3	0	4
0	0	2	2	3	0	0	0	0	18.8			0	1	1	9	7	0	3	0	4
0	0	2	2	3	0	0	0	0	11.1			0	1	1	9	7	0	3	0	4
0	0	2	2	3	0	0	0	0	9.3			0	1	1	9	7	0	3	0	4
0	0	2	2	3	0	0	0	0	8.9			0	1	1	10	7	0	3	0	4
0	0	2	2	3	0	0	1	8	29.7			0	1	1	10	7	0	3	0	4
0	0	2	2	3	0	0	1	36	29.2			0	1	1	11	7	0	2	0	4
0	0	2	2	3	0	0	0	0	29.2			0	1	1	11	7	0	2	0	4
0	0	2	2	3	0	0	0	0	29.2			0	1	1	11	7	0	2	0	4
0	0	2	2	3	0	0	1	32	28			0	1	1	11	7	0	2	0	3
0	0	3	2	3	0	0	0	0	27.1			0	1	1	12	7	0	2	0	3
0	0	3	2	3	0	0	0	0	26.7			0	1	1	12	7	0	2	0	3
0	0	3	2	3	0	0	0	0	26.6			0	1	1	12	7	0	2	0	3
0	0	3	2	3	0	0	0	0	26.3			0	1	1	12	7	0	2	0	3
0	0	3	2	3	0	0	0	0	26.2			0	1	1	14	8	0	2	0	3
0	0	3	2	3	0	0	0	0	25.4			0	1	1	14	8	0	2	0	3
0	0	3	2	3	0	0	0	0	24.8			0	1	1	14	8	0	2	0	3
0	0	3	2	3	0	0	0	0	24.2			0	1	1	14	8	1	4	0	3
0	0	3	2	3	0	0	0	0	24			0	1	1	14	8	1	4	0	3
0	0	3	2	3	0	0	0	0	23.3			0	1	1	14	8	1	2	0	3
0	0	3	2	3	0	0	0	0	23.3			0	1	1	14	8	1	2	0	3
0	0	3	2	3	0	0	0	0	23.3			0	1	1	15	9	1	8	0	3
0	0	3	2	3	0	0	0	0	22.7			0	1	1	15	9	1	19	0	2
0	0	3	2	3	0	0	0	0	22.6			0	1	1	15	9	1	3	0	2
0	0	3	2	3	0	0	0	0	22.4			0	1	1	15	9	1	5	0	2
0	0	3	2	3	0	0	0	0	21.9			0	1	1	15	10	1	5	0	2
0	0	3	2	3	0	0	0	0	21.5			0	1	1	16	10	1	20	0	2
0	0	3	2	3	0	0	0	0	21			0	1	1	16	10	1	2	0	2
0	0	3	2	3	0	0	0	0	21			0	1	1	20	10	1	35	0	2
0	0	3	2	3	0	0	0	0	20.9			0	1	1	20	10	1	22	0	2
0	0	3	2	3	0	0	1	16	20.9			0	1	1	20	12	1	2	0	2
0	0	3	2	3	0	0	0	0	19			0	1	1	20	12	1	2	0	2
0	0	3	2	3	0	0	0	0	18.7			0	1	1	20	12	1	2	0	2
0	0	3	2	4	0	0	0	0	17.5			0	1	1	20	12	1	2	0	2
0	0	3	2	4	0	0	0	0	16.9			0	1	1	20	12	1	7	0	2
0	0	3	2	4	0	0	0	0	16.3			0	1	1	20	13	1	5	0	2
0	0	3	2	4	0	0	0	0	16.1			0	1	1	20	14	1	5	1	29
0	0	3	2	4	0	0	0	0	14.8			0	1	1	20	15	1	5	1	25
0	0	3	2	4	0	0	0	0	14.4			0	1	1	22	17	1	5	1	25
0	0	3	2	4	0	0	0	0	13.4			0	0	0	72	72	1	5	1	16
0	0	3	2	4	0	0	0	0	32.7			0	1	1	23	19	1	4	1	15
0	0	3	2	4	0	0	0	0	26.4			0	1	1	24	22	1	4	1	15
0	0	3	2	4	0	0	0	0	26			0	1	1	24	22	1	17	1	14
0	0	3	2	4	0	0	0	0	25.6			0	1	1	36	29	1	26	1	14
0	0	3	2	4	0	0	0	0	25			0	1	1	46	32	1	4	1	13
0	0	3	2	4	0	0	0	0	23.9			0	1	1	47	33	1	27	1	13
0	0	3	2	4	0	0	0	0	21.5			0	1	1	48	35	1	4	1	13
0	0	3	2	4	0	0	0	0	21.5			0	1	1	49	40	1	4	1	12
0	0	3	2	4	0	0	0	0	14.7			0	1	1	52	45	1	4	1	12
1	1	1	1	1	1	1	1	52	24.96			1	1	1	1	1	1	4	1	12
1	1	1	1	1	0	1	0	0	15.08			1	1	1	1	1	1	3	1	12
1	1	1	1	1	0	1	0	0	19.656			1	0	1	72	13	1	3	1	12
1	1	1	1	1	0	1	0	0	21.5488			1	1	1	1	1	1	2	1	12
1	1	1	1	1	0	1	0	0	30.303			1	1	1	1	1	1	14	1	11
1	1	1	1	1	0	1	0	0	17.6904			1	1	1	1	1	1	3	1	10
1	1	1	1	1	0	1	0	0	21.0392			1	0	0	72	72	1	3	1	9
1	1	1	1	1	0	1	0	0	10.1941			1	1	1	1	1	1	2	1	8
1	1	1	1	1	0	1	0	0	21.267			1	1	1	1	1	1	2	1	7
1	1	1	1	1	0	1	0	0	24.3277			1	1	1	1	1	1	2	1	6
1	1	1	1	2	0	1	0	0	30.303			1	1	1	1	1	1	3	1	5
1	1	1	1	2	0	1	0	0	22.1			1	0	0	72	72	1	2	1	5
1	1	1	1	2	0	1	1	24	22.4874			1	1	1	1	1	1	2	1	4
1	1	1	1	2	0	1	0	0	26.5426			1	1	1	1	1	1	2	1	4
1	1	2	1	2	0	1	1	44	16.9541			1	1	1	1	1	1	13	1	4
1	1	2	1	2	0	0	1	52	30.576			1	1	1	1	1	1	9	1	4
1	1	2	1	2	0	0	0	0	38.532			1	1	1	1	1	1	2	1	4
1	1	2	1	2	0	0	0	0	30.0612			1	0	1	72	13	1	4	1	4
1	1	2	1	2	0	0	0	0	24.1558			1	1	1	1	1	1	3	1	4
1	1	2	1	2	0	0	0	0	34.2108			1	1	1	1	1	1	2	1	4
1	1	2	1	2	0	0	0	0	22.4874			1	1	1	1	1	1	1	1	4
1	1	2	1	2	0	0	0	0	16.7076			1	1	1	2	1	1	3	1	4
1	1	2	1	2	0	0	0	0	18.252			1	1	1	2	1	1	3	1	4
1	1	2	1	2	0	0	0	0	30.1101			1	1	1	2	1	1	3	1	3
1	1	2	1	2	0	0	0	0	19.3024			1	1	1	2	1	1	3	1	3
1	1	2	1	2	0	0	0	0	24.96			1	1	1	2	1	1	2	1	3
1	1	2	1	2	0	0	0	0	15.08			1	1	1	2	1	1	2	1	3
1	0	2	1	2	0	0	1	8	19.656			1	1	1	2	1	1	2	1	3
1	0	2	1	2	0	0	0	0	17.6904			1	1	1	2	1	1	22	1	3
1	0	2	1	2	0	0	0	0	21.0392			1	1	1	2	1	1	21	1	3
1	0	2	1	2	0	0	0	0	10.1941			1	1	1	2	1	1	12	1	2
1	0	2	1	2	0	0	0	0	11.267			1	1	1	2	1	1	2	1	2
1	0	2	1	2	0	0	0	0	23.4437			1	0	1	72	12	1	2	1	2
1	0	2	1	2	0	0	0	0	16.9042			1	1	1	2	1	1	2	1	2
1	0	2	1	2	0	0	0	0	33.9201			1	1	1	2	1	1	2	1	2
1	0	2	1	2	0	0	0	0	26.6074			1	1	1	2	1	1	2	1	2
1	0	2	1	2	0	0	0	0	24.96			1	1	1	2	1	1	2	1	2
1	0	2	1	2	0	0	1	32	15.08			1	1	1	2	1	1	2	1	2
1	0	2	1	2	0	0	0	0	19.656			1	1	1	2	1	1	2	1	2
1	0	2	1	2	0	0	0	0	21.5488			1	1	1	2	1	1	2	1	2
1	0	2	1	2	0	0	0	0	30.303			1	0	1	72	14	1	8	1	2
1	0	2	1	2	0	0	0	0	17.6904			1	0	1	72	15	1	2	1	2
1	0	2	1	2	0	0	0	0	21.0392			1	1	1	2	1	1	2	1	2
1	0	2	1	2	0	0	0	0	10.1941			1	1	1	2	1	1	2	1	2
1	0	2	1	2	0	0	0	0	31.267			1	1	1	2	1	1	2	1	2
1	0	2	1	2	0	0	0	0	24.3277			1	1	1	2	1	1	2	1	2
1	0	2	1	2	0	0	0	0	30.303			1	0	0	72	72	1	2	1	2
1	0	2	1	2	0	0	1	48	22.1			1	1	1	2	1	1	1	1	2
1	0	2	1	2	0	0	0	0	22.4874			1	1	1	2	2	1	1	1	2
1	0	2	2	2	0	0	0	0	26.5426			1	1	1	2	2	1	1	1	2
1	0	2	2	2	0	0	0	0	16.9541			1	0	0	72	72	1	2	1	2
1	0	2	2	2	0	0	0	0	30.576			1	1	1	2	2	1	2	1	2
1	0	2	2	2	0	0	0	0	28.532			1	1	1	2	2	1	2	1	2
1	0	2	2	2	0	0	0	0	30.0612			1	1	1	2	2	1	2	1	2
1	0	2	2	2	0	0	0	0	24.1558			1	1	1	2	2	1	2	1	2
1	0	2	2	2	0	0	0	0	34.2108			1	1	1	2	2	1	1	1	2
1	0	2	2	2	0	0	0	0	22.4874			1	1	1	2	2	1	1	1	2
1	0	2	2	2	0	0	0	0	16.7076			1	1	1	2	2	1	2	1	2
1	0	2	2	2	0	0	0	0	18.252			1	1	1	2	2	1	2	1	2
1	0	2	2	2	0	0	0	0	30.1101			1	1	1	2	2	1	15	1	2
1	0	2	2	2	0	0	1	56	19.3024			1	0	0	72	72	1	2	1	2
1	0	2	2	2	0	0	1	48	24.96			1	1	1	2	2	1	2	1	2
1	0	2	2	2	0	0	1	24	15.08			1	1	1	2	2	1	1	1	2
1	0	2	2	2	0	0	1	60	19.656			1	1	1	2	2	1	2	1	2
1	0	2	2	2	0	0	0	0	17.6904			1	1	1	2	2	1	39	1	2
1	0	2	2	2	0	0	0	0	21.0392			1	1	1	2	2	1	5	1	2
1	0	2	2	2	0	0	0	0	10.1941			1	1	1	2	2	1	2	1	1
1	0	2	2	2	0	0	0	0	21.267			1	1	1	2	2	1	2	1	1
1	0	2	2	2	0	0	0	0	23.4437			1	1	1	2	2	1	2	1	1
1	0	2	2	2	0	0	0	0	16.9042			1	1	1	2	2	1	2	1	1
1	0	2	2	2	0	0	0	0	33.9201			1	1	1	2	2	1	1	1	1
1	0	2	2	2	0	0	0	0	26.6074			1	1	1	2	2	1	1	1	1
1	0	2	2	3	0	0	0	0	22.4874			1	1	1	2	2	1	1	1	1
1	0	2	2	3	0	0	0	0	26.5426			1	1	1	2	2	1	1	1	1
1	0	2	2	3	0	0	0	0	16.9541			1	1	1	2	2	1	1	1	1
1	0	2	2	3	0	0	0	0	30.576			1	1	1	3	2	1	1	1	1
1	0	2	2	3	0	0	0	0	18.532			1	1	1	3	2	1	1	1	1
1	0	2	2	3	0	0	1	28	20.0612			1	0	1	72	12	1	1	1	1
1	0	2	2	3	0	0	1	40	24.1558			1	1	1	3	2	1	1	1	1
1	0	2	2	3	0	0	1	32	34.2108			1	1	1	3	2	1	1	1	1
1	0	2	2	3	0	0	0	0	22.4874			1	1	1	3	2			1	1
1	0	2	2	3	0	0	0	0	16.7076			1	1	1	3	2			1	1
1	0	2	2	3	0	0	0	0	18.252			1	1	1	3	2			1	1
1	0	2	2	3	0	0	0	0	30.1101			1	1	1	3	2			1	1
1	0	2	2	3	0	0	0	0	19.3024			1	1	1	3	2			1	1
1	0	2	2	3	0	0	0	0	24.96			1	0	1	72	16			1	1
1	0	2	2	3	0	0	0	0	15.08			1	1	1	3	2			1	1
1	0	2	2	3	0	0	0	0	19.656			1	1	1	3	2			1	1
1	0	2	2	3	0	0	0	0	21.5488			1	1	1	4	3			1	1
1	0	2	2	3	0	0	0	0	30.303			1	1	1	4	3			1	1
1	0	3	2	3	0	0	0	0	17.6904			1	1	1	4	3			1	1
1	0	3	2	3	0	0	0	0	21.0392			1	1	1	4	3			1	1
1	0	3	2	3	0	0	1	16	10.1941			1	1	1	4	3			1	1
1	0	3	2	3	0	0	1	36	21.267			1	1	1	4	3			1	1
1	0	3	2	3	0	0	0	0	24.3277			1	1	1	4	3			1	1
1	0	3	2	3	0	0	0	0	30.303			1	1	1	4	4			1	1
1	0	3	2	3	0	0	1	32	22.1			1	1	1	4	4			1	1
1	0	3	2	3	0	0	0	0	22.4874			1	0	0	72	72			1	1
1	0	3	2	3	0	0	0	0	26.5426			1	1	1	4	4			1	1
1	0	3	2	3	0	0	0	0	16.9541			1	1	1	5	4			1	1
1	0	3	2	3	0	0	0	0	30.576			1	0	0	72	72			1	1
1	0	3	2	3	0	0	0	0	28.532			1	1	1	5	4			1	1
1	0	3	2	3	0	0	0	0	30.0612			1	1	1	5	4			1	1
1	0	3	2	3	0	0	0	0	29.1558			1	1	1	5	4			1	1
1	0	3	2	3	0	0	0	0	34.2108			1	1	1	5	4			1	1
1	0	3	2	3	0	0	1	44	22.4874			1	1	1	5	4			1	1
1	0	3	2	3	0	0	0	0	16.7076			1	1	1	5	4
1	0	3	2	3	0	0	0	0	18.252			1	1	1	5	4
1	0	3	2	3	0	0	0	0	30.1101			1	1	1	7	5
1	0	3	2	3	0	0	0	0	19.3024			1	1	1	8	5
1	0	3	2	3	0	0	0	0	24.96			1	1	1	8	6
1	0	3	2	3	0	0	0	0	15.08			1	1	1	9	7
1	0	3	2	3	0	0	0	0	19.656			1	1	1	12	8
1	0	3	2	3	0	0	1	20	17.6904			1	1	1	13	9
1	0	3	2	3	0	0	0	0	21.0392			1	1	1	14	10
1	0	3	2	3	0	0	0	0	10.1941			1	1	1	15	11
1	0	3	2	3	0	0	0	0	21.267			1	1	1	17	12
1	0	3	2	3	0	0	0	0	23.4437			1	1	1	19	13
1	0	3	2	3	0	0	0	0	16.9042			1	1	1	20	14
1	0	3	2	3	0	0	0	0	33.9201			1	1	1	21	15
1	0	3	2	4	0	0	0	0	26.6074			1	1	1	22	12
1	0	3	2	4	0	0	0	0	21.4157			1	1	1	22	12
1	0	3	2	4	0	0	0	0	11.0032			1	1	1	26	12
1	0	3	2	4	0	0	0	0	23.9923			1	1	1	27	25
1	0	3	2	4	0	0	0	0	35.1117			1	1	1	35	25
1	0	3	2	4	0	0	0	0	27.9521			1	1	1	39	29

## Sheet: S-L
name	age	Kg	Height	BMI	Gleason	PSA	MRI-Rads	EPIC-Total	EPIC-UI	EPIC-Sex	surgery time	bleed	hospital stay	Volume	postoperative catheter removal	BCR	time to BCR（m）	EPIC-Total（6w）	EPIC-UI（6w）	EPIC-Sex（6w）	EPIC-Total（3m）	EPIC-UI（3m）	EPIC-Sex（3m）	EPIC-Total（6m）	EPIC-UI（6m）	EPIC-Sex（6m）	EPIC-Total（12m）	EPIC-UI（12m）	EPIC-Sex（12m）	EPIC-Total（24m）	EPIC-UI（24m）	EPIC-Sex（24m）
0	64	80	1.71	27.3588	6	8.59	4	8	1	2	150	100	5	26.5	5	0	0	17	6	7	13	4	6	12	4	5	11	4	4	10	4	4
0	64	74	1.68	26.2188	7	7.6	4	6	0	1	160	50	3	26	6	0	0	15	3	7	13	1	6	12	1	5	11	1	5	10	1	3
0	64	62	1.68	21.9671	6	6.21	5	8	1	2	150	100	6	24.5	7	0	0	21	6	8	17	4	7	16	4	6	15	4	6	14	1	6
0	65	49	1.54	20.6612	6	7.03	4	5	0	4	160	50	6	17.6	6	0	0	14	5	9	10	3	8	9	3	7	8	3	7	7	3	7
0	53	74	1.76	23.8895	6	9.79	5	11	3	2	150	50	3	27.2	6	0	0	20	12	8	16	12	7	15	12	6	14	12	6	13	8	6
0	53	50	1.62	19.052	6	7.82744	5	13	3	2	135	50	4	23.8	6	0	0	25	12	8	21	12	7	20	12	3	19	11	3	18	8	3
0	53	84	1.67	30.1194	7	8.95	4	4	0	1	125	50	3	22.1	5	0	0	20	3	7	16	1	6	15	1	5	14	1	5	13	1	5
0	64	58.5	1.6	22.8516	7	5.39	4	8	2	3	160	50	3	20	5	0	0	17	10	9	13	8	8	12	8	7	11	8	7	10	8	3
0	65	69	1.67	24.7409	7	7.89089	4	4	2	3	115	50	3	19.4	5	0	0	21	10	9	17	8	8	16	8	7	15	8	7	14	8	7
0	53	70	1.75	22.8571	6	8.3	4	7	0	1	145	50	3	14	5	0	0	20	3	7	16	1	7	15	1	6	15	1	4	14	1	4
0	53	72	1.74	23.7812	6	10.78	5	4	1	2	150	50	3	9.3	5	0	0	19	6	8	15	4	7	14	4	6	14	4	6	13	4	6
0	54	66	1.65	24.2424	6	5.94	4	6	1	5	150	200	3	26.5	5	0	0	15	6	11	11	4	10	10	4	3	10	4	3	9	4	3
0	54	80	1.74	26.4236	7	7.81	4	7	2	3	150	100	5	24.7	5	0	0	16	10	9	12	8	8	11	8	7	11	8	7	10	8	3
0	54	64	1.69	22.4082	7	14.18	4	4	1	2	150	200	6	16.6	5	0	0	13	6	5	9	4	4	8	4	3	8	4	3	7	1	3
0	55	82	1.78	25.8806	6	7.41	4	8	2	3	150	50	3	29.6	5	1	6	17	10	9	13	8	8	12	8	7	12	8	7	11	8	7
0	55	75	1.68	26.5731	6	10.9463	5	6	1	2	110	50	7	29.2	7	1	3	19	6	8	15	4	8	14	4	7	14	4	4	13	4	4
0	55	61	1.58	24.4352	7	5.32694	4	7	1	2	115	50	3	26.8	5	0	0	16	6	8	13	4	8	12	4	7	12	4	7	11	4	7
0	55	54	1.64	20.0773	7	5.25	3	8	1	2	150	200	3	26	5	0	0	17	6	8	13	4	8	12	4	3	12	4	3	11	4	3
0	55	55	1.63	20.7008	7	7.70994	4	6	1	5	95	150	3	23	5	0	0	19	6	11	15	4	10	14	4	9	14	4	4	13	4	4
0	55	68	1.75	22.2041	7	4.5	4	4	0	5	160	50	7	19.4	7	0	0	19	3	11	15	1	10	14	1	9	14	1	4	13	1	4
0	55	68	1.6	26.5625	7	6.65	4	4	1	2	150	200	5	19.2	7	0	0	13	6	8	9	4	7	8	4	6	8	4	6	7	4	6
0	55	74	1.66	26.8544	6	6.27	4	6	2	3	150	200	7	13.7	5	0	0	19	10	9	15	3	8	14	3	7	14	3	7	13	1	3
0	56	71	1.76	22.921	6	17.58	4	12	3	4	175	50	6	26.7	5	0	0	21	8	10	17	8	9	16	8	3	16	8	3	16	8	3
0	56	47	1.71	16.0733	7	11.53	5	4	1	2	170	50	3	24.2	5	0	0	19	6	8	15	4	7	14	4	6	14	2	6	14	2	6
0	64	58.9	1.73	19.6799	7	9.77	4	19	1	5	160	200	3	22.1	5	0	0	18	6	11	14	4	10	13	4	9	13	2	9	13	1	9
0	56	56	1.7	19.3772	6	11.24	5	4	1	4	170	50	3	17	5	0	0	17	6	10	13	4	9	12	4	8	12	2	4	12	2	4
0	56	69	1.68	24.4473	7	15.66	4	6	2	3	150	100	3	11	7	0	0	17	10	5	13	8	4	12	8	3	12	8	3	12	8	3
0	57	57	1.68	20.1956	6	13.114	4	12	3	2	135	30	4	29.2	5	1	6	21	12	8	13	12	7	12	12	6	12	8	6	12	8	6
0	57	58	1.61	22.3757	6	14.16	4	11	1	5	170	50	6	28.9	5	0	0	20	6	11	16	4	10	15	4	9	15	4	9	15	1	3
0	64	76	1.64	28.257	6	8.42	5	4	0	5	160	50	5	28.2	6	1	1	22	3	11	18	1	10	17	1	9	17	1	9	17	1	9
0	57	67.5	1.62	25.7202	6	18.77	4	4	2	3	155	200	5	28	7	1	3	17	10	9	13	8	8	12	5	3	12	5	3	12	5	3
0	57	50	1.6	19.5312	6	7.86	4	19	3	4	150	10	3	26.8	5	0	0	22	8	10	18	3	9	17	3	8	17	3	8	17	3	3
0	57	52	1.54	21.9261	6	17.5	4	6	2	3	150	50	6	26.3	6	0	0	17	10	9	13	8	8	12	5	7	12	5	7	12	5	3
0	57	62	1.68	21.9671	6	6.62	4	6	0	5	150	50	6	25.2	5	0	0	15	3	11	11	1	10	10	1	9	10	1	9	10	1	9
0	57	72	1.65	26.4463	6	8.85	4	5	1	2	140	200	9	19.8	5	0	0	14	6	8	10	4	7	9	4	6	9	4	6	9	4	6
0	57	91	1.77	29.0466	6	2.86999	4	8	3	4	100	80	3	19.4	5	0	0	17	12	10	13	12	9	12	12	8	12	11	8	12	11	8
0	57	70	1.6	27.3437	6	5.65789	4	19	3	3	120	80	3	15.5	5	0	0	24	12	9	20	12	8	19	12	7	19	11	7	19	8	3
0	64	69	1.65	25.3444	7	9.01	5	4	0	4	165	50	3	10.4	5	0	0	13	3	10	9	1	9	8	1	8	8	1	8	8	1	8
0	64	87	1.66	31.5721	6	10.52	5	6	0	5	140	50	3	26.7	5	0	0	15	3	11	11	1	10	10	1	3	10	1	3	10	1	3
0	58	65.5	1.7	22.6644	6	9.89	4	19	1	2	160	50	6	22.2	7	0	0	18	6	8	14	4	7	13	4	6	13	4	6	13	4	3
0	58	69	1.68	24.4473	6	7.64	4	6	0	4	140	50	4	16.3	5	0	0	15	5	10	11	3	9	10	3	8	10	3	8	10	3	3
0	58	57	1.6	22.2656	6	5.1693	4	4	0	1	85	50	5	9.1	5	0	0	12	5	7	9	3	6	8	3	3	8	3	3	8	3	3
0	65	58	1.7	20.0692	7	6.86484	3	4	2	3	95	105	5	28.6	5	1	2	12	10	9	8	8	8	7	5	7	7	5	7	5	5	3
0	59	56	1.62	21.3382	6	6.06	5	7	0	4	170	50	5	27.4	5	0	0	16	3	10	12	1	9	11	1	8	11	1	4	9	1	4
0	59	63	1.7	21.7993	6	8.11	4	7	2	3	175	50	4	26.5	5	0	0	17	10	9	13	8	8	12	4	7	12	4	4	10	4	3
0	59	70	1.65	25.7117	6	6.2	4	5	1	2	150	50	3	24.8	5	0	0	17	6	8	13	4	7	12	4	3	12	4	3	10	4	3
0	59	75	1.65	27.5482	6	12.21	4	19	1	2	120	50	3	24.7	5	0	0	18	6	8	14	4	7	13	4	6	13	4	4	11	4	4
0	59	77	1.65	28.2828	6	6.52496	3	8	1	4	120	80	5	23.5	7	0	0	17	6	10	13	4	9	12	4	3	12	4	3	10	4	3
0	59	77	1.69	26.9598	7	9.67218	4	7	2	3	150	55	3	21.8	5	1	7	19	10	5	15	8	4	14	5	3	14	2	3	12	1	3
0	59	72	1.75	23.5102	6	6.87503	4	5	1	4	80	105	3	19	5	0	0	14	6	10	10	3	9	9	3	8	9	3	8	7	3	3
0	59	66	1.69	23.1084	6	6.8338	5	8	1	2	115	50	5	18.1	6	0	0	23	6	8	19	3	7	18	3	3	18	3	3	16	3	3
0	59	60	1.6	23.4375	6	19.77	4	5	1	2	170	50	3	12.6	5	0	0	14	6	5	10	3	4	9	3	3	9	3	3	7	3	3
0	64	73	1.71	24.9649	6	6.32	4	7	3	4	160	50	3	28.2	6	1	8	23	12	10	19	12	9	18	12	3	18	6	3	16	6	3
0	60	73	1.7	25.2595	7	7.33	3	6	1	5	170	50	3	25.5	6	0	0	15	6	11	11	4	10	10	4	3	10	4	3	8	4	3
0	60	56	1.7	19.3772	6	8.22883	4	6	2	3	115	50	3	25.2	5	0	0	15	10	9	11	8	8	10	5	7	10	5	7	8	1	3
0	60	68	1.79	21.2228	6	7.34	4	19	2	3	165	50	3	24.2	6	0	0	18	10	9	14	8	8	13	5	7	13	5	7	11	5	3
0	60	55	1.74	18.1662	7	16.61	4	7	1	5	130	100	3	22.1	5	0	0	16	6	11	12	4	10	11	4	9	11	4	9	9	4	9
0	60	56	1.65	20.5693	6	7.54	4	8	1	2	150	50	4	20.3	6	0	0	17	6	8	13	4	7	12	4	3	12	4	3	10	4	3
0	60	59	1.72	19.9432	6	12.2487	4	4	0	4	90	50	5	18.3	6	0	0	24	5	10	13	3	9	12	3	8	12	3	4	10	1	4
0	60	55	1.75	17.9592	6	5.32	5	7	2	3	175	50	3	18	5	0	0	16	10	9	12	8	8	11	4	7	11	4	4	9	4	4
0	60	52	1.72	17.5771	6	9.76	4	11	3	2	150	150	3	16.3	5	0	0	20	8	8	16	3	7	15	3	6	15	3	6	13	3	6
0	60	69	1.68	24.4473	6	7.9464	4	4	0	1	110	50	3	10.5	5	0	0	12	5	7	8	3	6	7	3	3	7	3	3	7	1	3
0	61	75	1.67	26.8923	6	5.24027	4	9	1	2	115	20	3	29.4	5	1	12	18	6	8	14	4	7	13	4	6	13	4	6	13	4	3
0	61	71	1.72	23.9995	7	4.36	4	7	0	4	115	50	6	27.6	5	0	0	16	5	10	12	3	9	11	3	8	11	3	8	11	3	3
0	61	69	1.7	23.8754	6	4.33	4	5	1	2	150	50	7	27	7	0	0	24	6	8	20	4	7	19	4	6	19	4	4	16	4	4
0	61	74	1.76	23.8895	7	7	4	5	0	4	150	50	3	24.5	5	0	0	26	5	10	22	3	9	21	3	8	21	3	8	18	3	8
0	61	65	1.65	23.8751	6	4.53	4	19	3	2	155	200	3	23.9	5	0	0	22	12	8	13	12	7	11	12	3	11	11	3	8	8	3
0	61	73	1.73	24.3911	7	9.20829	4	8	1	2	90	110	3	23.7	5	0	0	17	6	8	13	4	7	11	4	6	11	4	6	8	4	6
0	61	69	1.62	26.2917	6	13.31	4	8	0	4	115	200	9	23.5	5	0	0	17	5	10	13	3	9	11	3	8	11	3	8	8	3	8
0	61	48	1.59	18.9866	7	13.56	4	7	1	2	120	50	3	23.4	5	0	0	16	6	8	12	4	7	10	4	6	10	4	6	7	4	6
0	61	68	1.68	24.093	6	6.61699	4	19	4	5	105	50	3	23.3	6	0	0	18	9	11	14	8	10	12	8	9	12	8	9	9	8	9
0	61	63	1.68	22.3214	6	16.12	4	19	2	3	130	50	3	21.4	5	0	0	18	10	9	14	8	8	12	8	7	12	8	7	9	8	7
0	61	68.5	1.67	24.5617	7	6.62	4	4	1	4	150	400	5	20.2	5	0	0	27	6	10	13	4	9	11	4	8	11	4	8	8	4	8
0	61	64	1.62	24.3865	6	7.07	5	8	1	2	150	50	3	17.7	5	0	0	17	6	8	13	4	7	11	4	6	11	4	6	8	4	6
0	61	67	1.65	24.6097	6	8.75163	3	8	4	5	95	100	3	15.9	5	0	0	17	9	11	13	8	10	11	8	9	11	8	9	8	11	3
0	62	56	1.55	23.3091	6	6.75354	4	19	1	2	175	50	4	28.5	6	1	4	19	6	8	15	4	7	13	4	6	13	4	6	10	4	6
0	62	71	1.69	24.8591	6	7.37453	5	6	1	2	125	20	3	28.5	5	1	12	15	6	8	11	4	7	9	4	3	9	4	3	9	4	3
0	62	88	1.65	32.3232	6	6.61	4	6	2	3	170	200	3	28.4	5	1	6	15	10	5	11	3	4	9	3	3	9	3	3	9	3	3
0	62	77	1.68	27.2817	7	12.78	4	5	0	5	140	50	3	28.3	5	1	15	19	5	11	15	3	10	13	3	9	13	3	4	13	3	4
0	62	65	1.65	23.8751	7	9.87	3	7	1	2	160	200	6	27.7	5	0	0	16	6	8	12	4	7	10	4	6	10	2	6	10	1	6
0	62	65	1.61	25.0762	7	11.4873	4	5	0	4	95	50	6	27	6	0	0	14	5	10	10	3	9	8	3	3	8	3	3	7	3	3
0	62	60	1.55	24.974	7	11.37	4	19	1	2	170	50	3	24.7	6	0	0	18	6	8	14	4	7	12	4	6	12	4	4	11	4	3
0	62	76	1.76	24.5351	7	10.37	5	6	1	2	170	50	3	24.3	5	0	0	15	6	8	11	4	7	9	4	6	9	4	6	8	4	3
0	62	72	1.73	24.0569	6	14.36	4	19	1	2	100	50	3	23.1	5	0	0	18	6	8	14	4	7	12	4	6	12	4	4	11	4	4
0	62	72	1.8	22.2222	7	9.93	5	8	2	3	170	100	3	22.9	6	1	9	17	10	9	13	8	8	11	8	7	11	8	7	10	5	3
0	62	70	1.62	26.6728	6	11.3747	4	19	3	2	105	120	4	21.9	6	0	0	24	12	8	20	12	7	18	12	3	16	11	3	15	5	3
0	62	86	1.74	28.4053	7	6.61	4	6	1	5	150	150	4	20.7	6	0	0	15	6	11	11	4	10	9	4	9	7	4	9	6	4	9
0	62	82	1.7	28.3737	7	7.42	4	11	2	3	120	50	3	20	5	0	0	20	10	9	16	8	8	14	4	7	12	4	7	11	4	3
0	62	76	1.78	23.9869	6	8.31	3	4	2	3	150	50	3	19.5	6	0	0	11	10	9	7	8	8	5	4	7	3	4	7	2	4	3
0	62	55	1.73	18.3768	7	18.95	4	6	1	2	135	100	7	17.7	5	0	0	15	6	8	11	4	7	9	4	6	7	4	6	6	4	6
0	62	77	1.65	28.2828	7	9.88	5	10	2	3	150	50	4	16.6	6	0	0	19	10	9	15	8	8	13	5	7	11	5	4	10	5	4
0	62	80	1.73	26.7299	7	5.21	5	8	1	5	145	100	5	15.9	6	0	0	20	6	11	16	3	10	14	3	9	12	3	4	11	3	4
0	63	68	1.76	21.9525	7	5.75	4	6	0	4	140	50	3	29.2	5	1	7	21	5	10	17	3	9	15	3	8	13	3	4	12	3	3
0	63	62.5	1.63	23.5237	6	12.7715	3	7	1	5	95	50	4	28.8	6	1	10	19	6	11	15	4	10	13	4	3	11	4	3	10	4	3
0	63	49.5	1.6	19.3359	6	4.92066	4	8	0	4	90	90	4	28.1	5	1	8	17	5	10	13	3	9	11	3	8	9	3	8	8	3	3
0	63	61	1.68	21.6128	6	7.24	4	6	0	1	120	50	5	27.9	6	0	0	15	5	7	11	3	6	9	3	5	7	3	4	6	3	4
0	63	72	1.7	24.9135	6	11.17	5	19	1	2	160	200	3	26.9	5	0	0	18	6	8	14	4	7	12	4	6	10	4	4	9	1	4
0	63	82.5	1.75	26.9388	6	9.54922	4	7	3	4	120	50	8	26.1	7	0	0	17	12	5	13	12	4	11	12	3	9	11	3	8	5	3
0	63	50	1.62	19.052	6	7.59	5	6	2	3	150	200	3	25.4	6	0	0	15	10	9	11	8	8	9	5	3	7	5	3	6	5	3
0	63	71	1.68	25.1559	7	8.92182	4	6	1	5	90	100	3	23	5	0	0	21	6	11	17	4	10	15	4	9	13	4	9	12	4	3
0	63	70	1.72	23.6614	6	14.3	4	10	2	3	170	100	4	21.5	6	0	0	19	10	9	15	5	8	13	5	7	11	5	7	10	1	7
0	63	71	1.7	24.5675	6	18.09	5	11	1	2	120	100	3	19.9	5	0	0	20	6	8	16	4	7	14	4	6	12	4	6	11	4	6
0	63	69	1.67	24.7409	6	16.07	5	8	0	4	120	100	3	19.6	5	1	5	17	3	10	13	1	9	11	1	8	9	1	8	8	1	8
0	63	75	1.75	24.4898	6	7.32	4	6	0	1	150	50	3	18.8	5	0	0	15	3	7	11	1	6	9	1	5	7	1	5	6	1	5
0	63	65	1.66	23.5883	7	7.22313	4	8	0	1	75	105	5	11.1	5	0	0	17	3	7	13	1	6	11	1	5	9	1	5	8	1	5
0	63	43	1.55	17.898	7	10.52	4	7	2	3	145	50	3	9.3	5	0	0	16	10	9	12	3	8	10	3	7	8	3	4	7	3	4
0	63	52	1.62	19.8141	6	13.24	4	8	2	3	170	100	4	8.9	7	0	0	17	10	9	13	3	8	11	3	7	9	3	4	8	3	4
0	64	74.5	1.71	25.4779	6	9.72	4	11	1	2	160	50	3	29.7	5	1	2	20	6	8	16	4	7	14	4	6	12	2	6	11	2	3
0	64	67	1.71	22.913	6	9.35	4	8	1	5	150	150	3	29.2	6	1	9	17	6	11	13	4	10	11	4	9	9	2	9	8	2	3
0	64	71.5	1.69	25.0341	7	9.35	4	7	2	1	150	50	3	29.2	5	0	0	16	10	7	12	5	6	10	5	5	8	2	4	7	1	4
0	64	65	1.68	23.03	7	5.51	3	12	3	2	150	50	7	29.2	5	0	0	21	12	8	17	12	7	15	12	6	13	6	4	12	6	4
0	64	63	1.66	22.8625	6	8.14	4	7	0	1	155	50	3	28	5	1	8	16	3	7	12	1	6	10	1	5	8	1	5	7	1	5
0	64	69	1.68	24.4473	6	7.93954	4	6	0	1	85	50	4	27.1	6	0	0	24	3	7	20	1	6	18	1	3	16	1	3	15	1	3
0	64	65	1.7	22.4913	7	10.1653	4	7	1	2	105	50	3	26.7	5	0	0	26	6	8	22	4	7	20	4	6	18	4	6	17	4	3
0	64	57	1.68	20.1956	6	5	4	5	2	3	115	50	8	26.6	7	0	0	17	9	9	13	5	8	11	4	7	9	4	7	8	4	3
0	64	91	1.77	29.0466	7	7.05	4	6	1	2	150	150	7	26.3	5	0	0	21	6	8	17	4	7	15	4	3	13	4	3	12	1	3
0	64	74	1.78	23.3556	6	12.1105	4	12	3	3	115	50	4	26.2	6	0	0	21	8	9	17	3	8	15	3	7	13	3	7	12	3	7
0	64	68	1.7	23.5294	7	13.71	4	4	0	4	175	50	3	25.4	5	0	0	13	3	10	9	1	9	7	1	8	5	1	8	4	1	8
0	64	79	1.75	25.7959	6	19.1	4	19	1	4	150	50	3	24.8	5	0	0	18	6	10	14	4	9	12	4	8	10	4	8	9	4	8
0	64	70	1.75	22.8571	6	11.71	4	7	1	5	165	50	4	24.2	6	0	0	20	6	11	16	4	10	14	4	9	12	4	9	11	4	9
0	64	75	1.67	26.8923	6	14.717	5	7	0	4	165	100	4	24	6	0	0	16	3	10	12	1	9	10	1	8	8	1	8	7	1	8
0	64	52	1.6	20.3125	7	9.31758	4	4	0	1	100	50	3	23.3	5	0	0	27	3	7	23	1	4	21	1	3	19	1	3	18	1	3
0	64	56	1.7	19.3772	6	13.5479	5	4	1	2	100	50	5	23.3	5	0	0	19	6	8	15	4	4	13	4	3	11	2	3	10	1	3
0	64	82	1.69	28.7105	6	6.37347	3	10	0	5	105	80	3	23.3	5	0	0	19	3	11	15	1	10	13	1	9	11	1	4	10	1	4
0	64	68.5	1.6	26.7578	6	13.0402	4	7	1	4	110	50	3	22.7	5	0	0	16	6	10	12	4	9	10	4	8	8	4	4	7	4	3
0	64	71.5	1.7	24.7405	7	9.77	4	19	3	2	150	100	3	22.6	5	0	0	22	8	8	18	3	7	16	3	6	14	3	6	13	3	6
0	64	61	1.72	20.6193	6	12.91	5	8	1	2	155	100	4	22.4	6	0	0	21	6	8	17	4	7	15	4	3	13	2	3	12	1	3
0	64	68	1.63	25.5937	6	6.22	4	9	2	3	170	200	5	21.9	5	0	0	18	9	9	14	5	8	12	5	7	10	5	7	9	5	7
0	64	69	1.66	25.0399	7	10.98	4	12	1	2	90	50	3	21.5	5	0	0	21	6	8	17	3	7	15	3	6	13	3	6	12	3	6
0	64	56	1.78	17.6745	7	7.06	3	8	1	5	150	50	3	21	5	0	0	17	6	11	13	4	10	11	4	9	9	4	9	8	4	9
0	64	69.5	1.72	23.4924	7	6.98	4	7	2	3	170	50	3	21	5	0	0	16	9	9	12	5	8	10	5	3	8	5	3	7	5	3
0	64	79	1.63	29.7339	7	7.84	5	10	2	3	160	50	6	20.9	6	0	0	19	9	9	15	5	8	13	5	3	11	2	3	10	2	3
0	64	66	1.69	23.1084	7	4.6	3	6	1	5	120	400	6	20.9	5	1	4	24	6	11	20	4	10	18	4	9	18	4	9	17	4	9
0	64	84	1.76	27.1178	6	13.838	4	6	1	5	110	150	3	19	5	0	0	15	6	11	11	4	10	9	4	9	9	4	9	8	4	9
0	64	60	1.66	21.7738	6	15.36	4	8	1	2	130	100	6	18.7	6	0	0	17	6	8	13	3	7	11	3	6	11	3	6	10	3	6
0	64	64	1.68	22.6757	6	12.5544	4	8	0	1	95	50	5	17.5	6	0	0	22	3	7	18	1	6	16	1	5	16	1	5	15	1	5
0	64	69	1.68	24.4473	6	4.77	3	6	2	3	155	200	7	16.9	5	0	0	25	9	9	21	5	8	19	4	7	19	4	7	18	4	7
0	64	80	1.71	27.3588	7	13.6438	4	5	0	1	175	80	3	16.3	5	0	0	14	3	7	10	1	6	8	1	5	8	1	5	7	1	5
0	64	72	1.64	26.7698	6	10.69	4	4	0	4	170	100	3	16.1	5	0	0	21	3	10	17	1	9	15	1	8	15	1	8	14	1	8
0	64	74.5	1.71	25.4779	6	8.78	4	10	0	4	160	50	3	14.8	5	0	0	19	3	10	15	1	9	13	1	8	13	1	8	12	1	8
0	64	60	1.74	19.8177	6	15.22	4	6	1	2	140	100	3	14.4	5	0	0	15	6	8	11	4	7	9	4	6	9	2	6	8	2	6
0	64	60	1.6	23.4375	6	11.4225	4	7	1	5	100	50	3	13.4	5	0	0	16	6	11	12	4	10	10	4	9	10	4	9	9	4	9
0	65	55	1.65	20.202	7	7.59334	4	8	0	1	105	120	3	32.7	5	1	14	17	3	7	13	1	6	11	1	3	11	1	3	9	1	3
0	65	59	1.67	25.1553	6	14.0199	4	6	1	2	90	200	3	26.4	5	0	0	23	6	8	19	4	8	17	4	7	17	4	7	15	4	3
0	65	67	1.73	22.3863	6	9.21502	5	7	1	2	90	150	3	26	5	0	0	24	6	8	20	4	8	18	4	7	18	2	7	16	2	3
0	65	72	1.7	24.9135	6	6.92243	4	6	1	2	110	50	4	25.6	6	0	0	25	6	8	21	4	8	19	4	7	19	4	7	17	1	3
0	65	65.5	1.7	22.6644	6	10.6599	3	7	0	4	105	50	3	25	5	0	0	23	3	10	19	1	10	17	1	3	17	1	3	15	1	3
0	65	78	1.74	25.763	6	7.43292	4	6	1	4	95	50	3	23.9	5	0	0	15	6	10	11	4	10	9	4	9	9	4	9	7	1	9
0	65	56	1.6	21.875	6	7.5931	4	5	1	4	105	50	3	21.5	5	0	0	23	6	10	19	3	10	17	3	9	17	3	9	15	3	9
0	65	60	1.73	20.0474	7	9.69483	4	4	1	2	110	50	7	21.5	7	0	0	13	6	8	9	4	7	7	4	3	7	2	3	5	2	3
0	65	70	1.65	25.7117	6	9.74893	4	8	1	4	90	50	3	14.7	5	0	0	24	6	10	20	3	9	18	5	8	18	5	8	16	5	8

## Sheet: L
name	age	Kg	Height	BMI	Gleason	PSA	MRI-Rads	EPIC-Total	EPIC-UI	EPIC-Sex	surgery time	bleed	hospital stay	Volume	postoperative catheter removal	BCR	time to BCR（m）	EPIC-Total（6w）	EPIC-UI（6w）	EPIC-Sex（6w）	EPIC-Total（3m）	EPIC-UI（3m）	EPIC-Sex（3m）	EPIC-Total（6m）	EPIC-UI（6m）	EPIC-Sex（6m）	EPIC-Total（12m）	EPIC-UI（12m）	EPIC-Sex（12m）	EPIC-Total（24m）	EPIC-UI（24m）	EPIC-Sex（24m）
1	65	60	1.74	19.8177	6	9.1	4	9	1	1	135	30	3	24.96	5	1	13	17	4	7	14	3	5	14	3	5	9	3	5	9	0	5
1	65	71.5	1.7	24.7405	6	6.3	4	11	2	1	110	150	3	15.08	5	0	0	20	2	6	9	2	4	9	2	4	9	2	4	9	2	4
1	65	68	1.76	21.9525	6	7.7	5	9	1	2	110	50	3	19.656	5	0	0	17	8	7	14	8	5	14	8	5	14	8	5	9	8	11
1	65	77	1.68	27.2817	6	7.2	4	6	2	5	120	40	8	21.5488	7	0	0	14	4	8	11	3	6	11	3	6	11	3	3	9	3	3
1	65	71	1.72	23.9995	6	3.7	5	11	1	5	130	100	3	30.303	5	0	0	19	4	9	16	3	7	16	3	4	9	3	4	9	3	4
1	65	62	1.68	21.9671	6	11.3	5	9	1	3	190	10	4	17.6904	6	0	0	17	4	9	14	3	3	14	3	3	14	3	3	9	0	3
1	65	82	1.78	25.8806	6	9.5	4	5	2	4	195	60	3	21.0392	5	0	0	13	4	6	10	3	4	10	3	4	10	3	4	10	2	4
1	65	79	1.63	29.7339	6	6.4	5	9	2	3	190	30	4	10.1941	6	0	0	17	2	8	14	2	6	14	2	6	14	1	3	9	1	3
1	65	58	1.61	22.3757	6	10.8	4	5	2	5	115	70	3	21.267	5	0	0	13	4	8	10	3	6	10	3	6	10	3	3	10	3	3
1	65	58.9	1.73	19.6799	6	9.8	4	8	0	2	195	50	3	24.3277	5	0	0	16	4	6	13	3	4	13	3	4	13	3	4	9	3	4
1	65	56	1.7	19.3772	6	8	5	5	1	4	110	150	3	30.303	6	0	0	13	4	10	10	3	8	10	3	4	10	1	4	10	2	4
1	65	71	1.7	24.5675	6	7.7	4	7	1	3	105	150	3	22.1	5	0	0	19	11	7	16	11	5	16	8	5	9	1	5	9	1	1
1	65	52	1.72	17.5771	6	8.1	4	8	2	4	160	30	4	22.4874	6	1	6	16	4	8	13	3	6	13	3	6	13	3	3	9	3	3
1	65	50	1.62	19.052	6	6.7	5	9	1	5	95	50	5	26.5426	7	0	0	17	2	7	14	2	5	14	2	5	14	2	5	9	2	4
1	65	64	1.62	24.3865	6	5.2	4	9	2	2	135	50	3	16.9541	5	1	11	17	4	8	14	3	6	14	3	6	14	3	3	9	2	3
1	65	75	1.75	24.4898	6	10.6	5	7	4	4	125	70	7	30.576	7	1	13	15	10	10	9	10	3	9	3	3	9	1	3	9	1	3
1	64	62	1.68	21.9671	7	6.7	4	8	1	1	195	60	3	38.532	5	0	0	16	4	7	13	3	5	13	3	5	13	3	5	9	3	4
1	64	67	1.71	22.913	6	9.9	5	9	2	3	190	50	4	30.0612	6	0	0	17	4	6	14	3	4	14	3	4	14	3	4	9	0	4
1	64	73	1.71	24.9649	6	9.3	4	7	1	4	120	200	5	24.1558	6	0	0	19	4	7	16	3	5	16	3	5	9	3	5	9	3	4
1	64	72	1.73	24.0569	6	7.5	4	9	2	3	100	80	3	34.2108	5	0	0	17	3	8	14	2	6	14	2	6	14	2	3	9	2	3
1	64	57.5	1.66	20.8666	6	8.9	4	5	1	2	110	50	4	22.4874	6	0	0	13	4	7	10	3	5	10	3	5	10	3	5	10	3	4
1	64	81	1.77	25.8546	7	7.2	4	7	2	2	135	90	3	16.7076	5	0	0	15	5	8	12	4	6	12	3	6	12	3	3	9	3	3
1	64	69	1.72	23.3234	6	7.6	4	11	3	4	125	50	5	18.252	5	0	0	21	4	9	18	3	7	18	3	4	9	1	4	9	0	4
1	64	65	1.7	22.4913	6	12	5	4	1	3	185	50	3	30.1101	5	0	0	12	3	6	9	2	3	9	2	3	9	2	3	9	2	3
1	64	57	1.68	20.1956	6	10.8	4	11	1	4	115	150	3	19.3024	5	0	0	20	4	7	17	3	5	14	3	5	14	3	5	9	3	4
1	64	78	1.8	24.0741	7	8.3	5	9	1	2	120	80	3	24.96	5	0	0	17	4	7	14	3	5	14	3	5	14	0	5	9	0	4
1	62	77	1.7	26.6436	6	9.4	4	7	2	2	195	90	4	15.08	5	0	0	15	10	8	12	10	6	12	3	6	12	3	3	9	3	3
1	62	74	1.69	25.9095	7	10.4	4	11	2	4	130	50	6	19.656	6	1	2	19	3	10	16	2	8	16	2	4	9	2	4	9	2	4
1	62	58	1.7	20.0692	6	10.8	4	9	1	5	110	40	4	17.6904	6	0	0	17	2	6	9	2	3	9	2	3	9	2	3	9	0	3
1	62	60	1.69	21.0077	6	11.9	5	4	2	3	115	20	3	21.0392	5	0	0	12	2	8	9	2	6	9	2	6	9	2	3	9	2	3
1	61	66.5	1.63	25.0292	7	10.4	4	4	2	4	195	50	3	10.1941	5	0	0	12	5	8	9	4	6	9	3	6	9	1	3	9	0	3
1	65	88	1.65	32.3232	6	8.1	4	9	3	5	135	50	5	11.267	6	0	0	17	3	9	14	2	7	14	2	4	14	2	4	9	2	4
1	60	65	1.61	25.0762	6	9.8	4	7	2	2	120	50	3	23.4437	5	0	0	15	4	8	12	3	3	12	3	3	12	0	3	9	0	3
1	60	70	1.74	23.1206	6	9	4	9	0	4	125	70	3	16.9042	5	0	0	17	4	6	14	3	4	14	3	4	14	1	4	9	1	4
1	59	70	1.75	22.8571	6	11.6	4	6	1	3	115	80	3	33.9201	5	0	0	14	3	7	11	2	5	11	2	5	11	2	5	9	2	4
1	60	73.5	1.75	24	6	7.9	4	9	3	2	115	80	3	26.6074	5	0	0	17	4	9	14	3	7	14	3	4	14	3	4	9	3	4
1	58	75.5	1.67	27.0716	6	6.2	4	11	1	1	130	20	3	24.96	5	0	0	24	4	10	21	3	8	21	3	4	9	3	4	9	3	4
1	58	70	1.7	24.2215	6	12.3	5	5	0	2	195	50	7	15.08	7	1	8	13	5	6	10	4	4	10	3	4	10	0	4	10	0	4
1	57	69	1.6	26.9531	6	11.8	5	7	0	4	190	50	3	19.656	5	0	0	15	3	6	12	2	4	12	2	4	12	2	4	9	0	4
1	57	65	1.75	21.2245	6	9.2	4	9	1	1	190	10	3	21.5488	5	0	0	17	4	7	9	3	5	9	3	5	9	3	5	9	1	4
1	57	79	1.72	26.7036	6	6.7	4	11	2	4	110	40	5	30.303	6	0	0	19	4	8	16	3	6	16	3	6	9	3	3	9	3	3
1	64	56	1.67	20.0796	6	15.71	4	4	2	2	140	50	3	17.6904	5	0	0	12	9	8	9	8	6	9	8	6	9	8	3	9	8	11
1	55	90	1.66	32.6608	6	8.95	3	4	2	4	120	200	3	21.0392	5	0	0	12	10	8	9	10	3	9	3	3	9	3	3	9	0	3
1	55	65	1.63	24.4646	6	7.71	5	9	0	4	120	20	3	10.1941	5	0	0	19	4	6	16	3	4	16	3	4	9	0	4	9	0	4
1	57	64	1.67	22.9481	6	7.29	4	8	2	2	135	100	8	31.267	7	0	0	16	3	8	9	2	6	9	2	6	9	2	3	9	1	3
1	56	84	1.76	27.1178	6	9.91	4	6	1	5	145	50	3	24.3277	5	0	0	14	5	7	11	4	5	11	3	5	11	3	5	9	1	4
1	65	47	1.6	18.3594	6	6.05	4	10	2	1	140	50	4	30.303	6	0	0	18	4	8	15	3	6	15	3	6	9	0	3	9	0	3
1	56	64	1.68	22.6757	6	16.28	3	9	1	4	140	200	3	22.1	5	1	12	17	4	7	14	3	3	14	3	3	14	3	3	9	3	3
1	62	94	1.79	29.3374	6	5.21	4	8	2	2	130	50	4	22.4874	6	0	0	16	4	8	13	3	6	13	3	6	13	1	3	9	1	3
1	65	69	1.63	25.9701	6	7.08	4	6	2	5	115	200	3	26.5426	5	0	0	14	4	8	11	3	6	11	3	6	11	1	3	9	1	3
1	65	57	1.6	22.2656	6	13	5	9	1	5	120	50	3	16.9541	5	0	0	17	4	7	14	3	3	14	3	3	14	3	3	14	3	3
1	56	67	1.68	23.7387	6	5.09	4	11	2	2	120	50	3	30.576	6	0	0	20	2	6	17	2	4	14	2	4	14	2	4	14	2	4
1	63	53	1.58	21.2306	6	8.156	4	8	3	3	120	50	3	28.532	5	0	0	16	10	9	13	10	7	13	3	4	13	0	4	13	0	4
1	58	64	1.68	22.6757	6	6.31	3	7	1	5	140	50	4	30.0612	6	0	0	15	4	7	12	3	5	12	3	5	12	3	5	9	3	4
1	61	63	1.76	20.3383	6	7.9	4	7	2	2	135	50	5	24.1558	7	0	0	15	4	6	12	3	4	12	3	4	12	3	4	9	0	4
1	65	50	1.6	19.5312	6	8.92	4	10	2	4	135	100	3	34.2108	5	0	0	18	10	8	15	10	6	15	3	6	9	0	3	9	0	3
1	63	63	1.64	23.4236	6	5	3	8	1	2	145	100	7	22.4874	7	0	0	16	4	7	13	3	5	13	3	5	13	3	5	13	3	4
1	60	64	1.7	22.1453	7	11	4	9	1	2	125	50	3	16.7076	5	0	0	17	2	7	9	2	5	9	2	5	9	2	5	9	0	4
1	64	68	1.72	22.9854	6	12.71	4	2	5	2	145	50	4	18.252	6	0	0	10	5	11	7	4	3	7	3	3	7	3	3	7	3	3
1	59	67	1.73	22.3863	6	12.16	3	8	3	5	160	50	5	30.1101	6	0	0	16	4	9	13	3	7	13	3	4	13	3	4	13	3	4
1	63	68	1.68	24.093	6	8.44	4	9	3	2	150	50	3	19.3024	5	1	14	17	11	9	14	10	7	14	8	4	14	3	4	14	0	0
1	61	74	1.68	26.2188	6	7.14	4	9	0	5	160	50	4	24.96	6	1	12	17	2	6	14	2	4	14	2	4	14	0	4	14	0	4
1	64	71	1.65	26.079	7	10.44	3	10	1	3	180	200	3	15.08	5	1	6	18	4	7	15	3	5	15	3	5	9	3	5	9	3	4
1	63	77	1.65	28.2828	6	7.41	4	8	3	3	160	100	5	19.656	5	1	15	16	4	9	13	3	3	13	3	3	13	3	3	13	3	3
1	64	65	1.65	23.8751	6	10.46	3	9	1	4	150	50	3	17.6904	5	0	0	17	2	7	14	2	5	14	2	5	14	1	5	14	1	4
1	51	66	1.65	24.2424	6	18.97	4	6	3	3	150	50	3	21.0392	5	0	0	14	4	9	11	3	7	11	3	4	11	3	4	9	3	4
1	65	65	1.63	24.4646	7	12.63	4	11	3	5	170	200	3	10.1941	5	0	0	22	4	9	19	3	7	14	3	7	14	3	3	14	3	3
1	60	78	1.72	26.3656	6	7.28	4	11	1	5	150	100	4	21.267	5	0	0	20	10	7	17	10	5	14	3	5	14	3	5	14	3	4
1	59	55	1.67	19.721	7	8.54	4	9	0	5	160	100	6	23.4437	6	0	0	17	3	6	14	2	4	14	2	4	14	2	4	14	2	4
1	64	79	1.69	27.6601	6	6.15	3	8	1	4	150	100	4	16.9042	6	0	0	16	4	7	13	3	5	13	3	5	13	3	5	9	3	4
1	62	80	1.69	28.0102	6	8.31	4	10	2	1	170	80	3	33.9201	5	0	0	18	10	10	15	10	8	15	3	4	9	3	4	9	3	4
1	60	72	1.74	23.7812	7	15.16	4	9	2	2	120	50	3	26.6074	5	0	0	17	5	8	14	4	3	14	3	3	14	1	3	9	1	3
1	65	69	1.75	22.5306	6	9.44	4	5	1	4	160	80	5	22.4874	6	0	0	19	3	7	16	2	5	16	2	5	9	0	5	9	0	4
1	62	82	1.75	26.7755	6	5.47	3	9	1	3	150	200	3	26.5426	5	0	0	17	2	7	14	2	5	14	2	5	14	2	5	9	2	4
1	62	52.5	1.6	20.5078	6	4.21	3	9	2	5	160	50	3	16.9541	5	0	0	17	2	10	9	2	8	9	2	4	9	2	4	9	2	4
1	62	65	1.7	22.4913	6	6.74	4	9	1	3	150	200	3	30.576	5	0	0	17	6	6	14	5	3	14	3	3	14	3	3	9	3	3
1	64	82	1.65	30.1194	6	10.34	3	7	1	2	180	80	3	18.532	5	0	0	15	10	7	12	10	5	12	3	5	12	3	5	9	3	4
1	64	80	1.65	29.3848	6	5.51	4	11	2	4	180	40	3	20.0612	5	1	7	20	4	8	17	3	6	14	3	6	14	0	3	9	0	3
1	55	74	1.6	28.9062	6	12.94	4	6	2	1	120	50	7	24.1558	7	1	10	14	2	10	9	2	3	9	2	3	9	2	3	9	2	3
1	65	60	1.73	20.0474	6	13.35	3	9	1	5	150	100	3	34.2108	5	1	8	17	4	7	14	3	5	14	3	5	14	3	5	9	3	4
1	59	56.5	1.61	21.797	6	13.32	4	11	0	3	180	200	3	22.4874	5	0	0	20	3	6	17	2	4	14	2	4	14	2	4	9	2	4
1	64	52	1.65	19.1001	6	10.26	4	9	1	3	150	50	5	16.7076	6	0	0	17	4	7	14	3	5	14	3	5	14	3	5	9	3	4
1	59	77.5	1.77	24.7375	6	4.88	5	7	1	2	150	100	3	18.252	5	0	0	15	4	6	12	3	4	12	3	4	12	3	4	9	3	4
1	61	66	1.65	24.2424	6	19.74	3	10	1	5	180	50	3	30.1101	5	0	0	18	4	7	15	3	5	15	3	5	9	0	5	9	0	4
1	62	63.5	1.68	22.4986	6	11.87	5	9	2	1	150	100	3	19.3024	5	0	0	17	4	8	14	3	6	14	3	6	14	3	3	9	3	3
1	60	80	1.7	27.6817	6	6.6	4	11	1	2	150	50	8	24.96	7	0	0	24	8	9	21	6	7	21	6	7	9	8	3	9	8	11
1	62	75	1.65	27.5482	6	19.55	4	7	1	1	180	50	3	15.08	5	0	0	15	3	7	12	2	5	12	2	5	12	2	5	9	2	4
1	62	70	1.73	23.3887	6	9.61	4	9	2	1	180	100	4	19.656	6	0	0	17	2	8	14	2	6	14	2	6	14	0	3	9	0	3
1	60	65	1.72	21.9713	6	16.65	3	3	2	2	150	200	3	21.5488	5	0	0	11	3	8	8	2	6	8	2	6	8	2	3	8	2	3
1	62	71	1.65	26.079	6	8.33	4	7	1	3	180	100	4	30.303	6	0	0	15	4	7	12	3	5	12	3	5	12	3	5	9	3	4
1	62	63	1.68	22.3214	6	8.44	3	9	2	2	150	50	3	17.6904	5	0	0	17	2	8	14	2	6	14	2	6	14	2	3	9	0	3
1	61	67	1.68	23.7387	6	5.05	5	9	1	3	180	100	3	21.0392	5	0	0	17	8	7	14	8	5	14	8	5	14	0	5	9	0	0
1	62	65	1.72	21.9713	6	6.18	4	11	0	4	165	150	3	10.1941	6	1	2	20	4	6	9	3	4	9	3	4	9	3	4	9	3	4
1	63	63	1.7	21.7993	6	7.37	3	8	1	4	120	50	3	21.267	5	1	9	16	5	7	13	4	5	13	3	5	13	3	5	9	3	4
1	62	68	1.73	22.7204	6	6.22	3	9	0	5	150	50	4	24.3277	6	0	0	17	3	6	14	2	4	14	2	4	14	2	4	9	2	4
1	64	84	1.75	27.4286	6	17.7	4	11	1	4	170	50	5	30.303	7	0	0	20	3	11	9	2	3	9	2	3	9	0	3	9	0	3
1	61	85	1.67	30.478	6	7.82	5	10	1	1	160	300	3	22.1	5	1	8	18	4	7	15	3	5	15	3	5	9	3	5	9	3	4
1	56	80	1.66	29.0318	6	14.88	4	8	1	5	100	300	7	22.4874	7	0	0	16	4	6	13	3	4	13	3	4	13	3	4	9	3	4
1	58	56	1.65	20.5693	7	14.92	5	7	2	5	180	50	3	26.5426	5	0	0	15	6	8	12	5	6	12	3	6	12	3	3	9	3	3
1	56	66	1.69	23.1084	6	9.6	4	7	1	4	180	200	4	16.9541	6	0	0	15	3	7	12	2	5	12	2	5	12	1	5	9	1	4
1	64	57	1.69	19.9573	6	12.47	4	11	2	2	180	200	5	30.576	6	0	0	19	9	8	16	8	6	16	8	6	9	8	3	9	8	3
1	61	68	1.7	23.5294	6	17.18	5	11	1	2	180	200	3	28.532	5	0	0	20	10	7	17	10	3	14	3	3	14	3	3	9	3	3
1	54	60	1.72	20.2812	6	12	5	9	0	3	180	200	4	30.0612	6	0	0	19	4	6	16	3	4	16	3	4	9	1	4	9	0	4
1	61	57	1.73	19.0451	7	5.27	3	7	0	2	180	150	3	29.1558	5	0	0	15	8	6	12	8	3	12	3	3	12	3	3	9	3	3
1	55	60	1.65	22.0386	6	8.07	4	9	0	5	160	40	5	34.2108	5	0	0	17	4	6	14	3	4	14	3	4	14	3	4	9	3	4
1	64	60	1.66	21.7738	6	17.86	3	8	2	3	170	50	3	22.4874	5	1	11	16	4	8	13	3	6	13	3	6	13	3	3	13	3	3
1	59	71	1.63	26.7229	6	11.45	4	9	2	3	150	50	3	16.7076	5	0	0	17	10	8	9	10	6	9	3	6	9	3	3	9	0	3
1	61	63	1.78	19.8839	7	7.01	4	9	1	5	150	200	3	18.252	5	0	0	17	2	7	14	2	5	14	2	5	14	2	5	14	2	4
1	61	59	1.79	18.4139	6	7.01	3	9	1	5	180	50	4	30.1101	5	0	0	17	2	7	14	2	5	14	2	5	14	0	5	14	0	4
1	63	59	1.69	20.6575	7	15.06	4	9	2	2	170	200	6	19.3024	6	0	0	17	10	8	9	6	6	9	3	6	9	3	6	9	3	4
1	62	77	1.72	26.0276	6	13.29	3	11	3	1	180	200	4	24.96	6	0	0	21	4	9	18	3	7	18	3	7	9	3	7	9	3	7
1	55	72	1.65	26.4463	6	15.16	4	8	0	3	160	200	3	15.08	5	0	0	16	2	6	13	2	4	13	2	4	13	2	4	13	2	4
1	60	65	1.73	21.7181	7	12.26	3	7	0	1	150	50	3	19.656	5	0	0	15	4	6	9	3	3	9	3	3	9	3	3	9	3	3
1	65	73	1.76	23.5666	6	4.7	5	8	1	4	150	200	5	17.6904	6	1	5	16	4	7	13	3	5	13	3	5	13	3	5	13	3	4
1	60	88	1.8	27.1605	6	9.28	4	6	2	4	170	20	3	21.0392	5	0	0	14	6	8	11	5	3	11	3	3	11	0	3	9	0	3
1	62	72	1.73	24.0569	6	5.82	3	7	1	2	160	100	3	10.1941	5	0	0	15	2	7	12	2	5	12	2	5	12	2	5	9	2	4
1	64	64	1.67	22.9481	6	6.19	4	11	0	5	160	200	3	21.267	5	0	0	21	3	6	18	2	4	18	2	4	9	1	4	9	1	4
1	62	78	1.7	26.9896	6	14.49	4	5	0	5	180	40	3	23.4437	5	0	0	19	4	6	16	3	4	16	3	4	9	3	4	9	3	4
1	59	95	1.78	29.9836	6	6.98	3	10	1	2	165	200	3	16.9042	5	0	0	18	2	6	15	2	3	15	2	3	9	2	3	9	2	3
1	64	86	1.7	29.7578	6	7.95	3	8	1	2	150	100	7	33.9201	7	0	0	16	4	7	13	3	5	13	3	5	13	3	5	13	3	4
1	56	70	1.69	24.5089	6	19.63	3	8	0	2	140	20	3	26.6074	5	0	0	16	2	6	13	2	4	13	2	4	13	2	4	13	2	4
1	62	54	1.66	19.5965	6	12	4	3	0	4	180	100	3	21.4157	5	0	0	11	4	6	8	3	4	8	3	4	8	0	4	8	0	4
1	65	55	1.6	21.4844	6	6.4	3	5	1	4	165	10	5	11.0032	6	0	0	13	10	7	10	6	5	10	3	5	10	3	5	10	0	4
1	65	71	1.68	25.1559	7	7.63	5	11	0	4	155	20	3	23.9923	5	0	0	19	4	6	9	3	3	9	3	3	9	1	3	9	1	3
1	65	73	1.73	24.3911	7	7.42	3	8	1	5	150	20	3	35.1117	5	0	0	16	4	7	13	3	5	13	3	5	13	0	5	13	0	4
1	59	66	1.7	22.8374	7	7.09	3	11	0	5	150	10	3	27.9521	5	0	0	22	10	6	19	6	4	14	3	4	14	3	4	14	3	4
